# Supplementary material for: 2,8-Dimesitylboranyl-6H,12H-5,11-methano­dibenzo[b,f][1,5]diazo­cine
Source: Acta Crystallogr Sect E Struct Rep Online. 2011 Dec 3;68(Pt 1):o22. doi: 10.1107/S1600536811051051 (PMC3254362; doi:10.1107/S1600536811051051)
Supplement: Supplementary file 1 [file e-68-00o22-sup1.cif]

##############################################################################
#                                                                            #
# This CIF contains the data in a paper accepted for publication in          #
# Acta Crystallographica Section E. It conforms to the requirements of       #
# Notes for Authors for Acta Crystallographica Section E, and has been       #
# peer reviewed under the auspices of the IUCr Commission on Journals.       #
#                                                                            #
# Full details of the Crystallographic Information File format               #
# are given in the paper "The Crystallographic Information File (CIF):       #
# a New Standard Archive File for Crystallography" by S. R. Hall, F. H.      #
# Allen and I. D. Brown [Acta Cryst. (1991), A47, 655-685].                  #
#                                                                            #
# The current version of the core CIF dictionary is obtainable from          #
# ftp://ftp.iucr.org/pub/cif_core.dic.                                       #
#                                                                            #
# Software is freely available for graphical display of the structure(s)     #
# in this CIF. For information consult the CIF software page                 #
# http://www.iucr.org/resources/cif/software.                                #
#                                                                            #
# This file may be used for bona fide research purposes within the           #
# scientific community so long as proper attribution is given to the journal # 
# article from which it was obtained.                                        #
#                                                                            #
##############################################################################
data_I
_audit_creation_method     SHELXL-97
_chemical_name_systematic
;
5-[bis(2,4,6-trimethylphenyl)boranyl]-13-[(2,4,5-trimethylphenyl)(2,4,6-
trimethylphenyl)boranyl]-1,9-diazatetracyclo[7.7.1.0^2,7^.0^10,15^]heptadeca-
2,4,6,10(15),11,13-hexaene
;
_chemical_name_common
;
2,8-Dimesitylboranyl-6<i>H</i>,12<i>H</i>-
5,11-methanodibenzo[<i>b</i>,<i>f</i>][1,5]diazocine
;
_chemical_formula_moiety     'C51 H56 B2 N2'
_chemical_formula_sum     'C51 H56 B2 N2'
_chemical_formula_iupac     'C51 H56 B2 N2'
_chemical_formula_weight     718.60
_chemical_melting_point     ?
_symmetry_cell_setting     triclinic
_symmetry_space_group_name_H-M     'P -1'
_symmetry_space_group_name_Hall     '-P 1'
loop_
    _symmetry_equiv_pos_as_xyz
    'x, y, z'
    '-x, -y, -z'
_cell_length_a     9.3565(3)
_cell_length_b     14.0077(6)
_cell_length_c     16.3650(6)
_cell_angle_alpha     86.079(3)
_cell_angle_beta     83.808(3)
_cell_angle_gamma     88.377(3)
_cell_volume     2126.87(14)
_cell_formula_units_Z     2
_cell_measurement_reflns_used     8341
_cell_measurement_theta_min     3.15
_cell_measurement_theta_max     26
_cell_measurement_temperature     293(2)
_exptl_crystal_description     prism
_exptl_crystal_colour     colourless
_exptl_crystal_size_max     0.65
_exptl_crystal_size_mid     0.41
_exptl_crystal_size_min     0.22
_exptl_crystal_density_diffrn     1.122
_exptl_crystal_density_meas     ?
_exptl_crystal_density_method     'not measured'
_exptl_crystal_F_000     772
_exptl_absorpt_coefficient_mu     0.063
_exptl_absorpt_correction_type     multi-scan
_exptl_absorpt_process_details     '(CrysAlis PRO; Oxford Diffraction, 2009)'
_exptl_absorpt_correction_T_min     0.858
_exptl_absorpt_correction_T_max     1.000
_exptl_special_details     ?
_diffrn_ambient_temperature     293(2)
_diffrn_radiation_type     MoK\a
_diffrn_radiation_wavelength     0.71073
_diffrn_radiation_source     'fine-focus sealed tube'
_diffrn_radiation_monochromator     graphite
_diffrn_measurement_device_type     'Oxford Diffraction Xcalibur Eos Gemini CCD'
_diffrn_measurement_method     '\w scans'
_diffrn_detector_area_resol_mean     ?
_diffrn_reflns_number     25278
_diffrn_reflns_av_R_equivalents     0.0259
_diffrn_reflns_av_sigmaI/netI     0.0293
_diffrn_reflns_theta_min     3.15
_diffrn_reflns_theta_max     26.00
_diffrn_reflns_theta_full     26.00
_diffrn_measured_fraction_theta_max     0.996
_diffrn_measured_fraction_theta_full     0.996
_diffrn_reflns_limit_h_min     -11
_diffrn_reflns_limit_h_max     11
_diffrn_reflns_limit_k_min     -17
_diffrn_reflns_limit_k_max     17
_diffrn_reflns_limit_l_min     -20
_diffrn_reflns_limit_l_max     20
_diffrn_standards_number     0
_diffrn_standards_interval_count     .
_diffrn_standards_interval_time     .
_diffrn_standards_decay_%     0
_refine_special_details
;
Refinement of <i>F</i>^2^ against ALL reflections. The weighted <i>R</i>-factor
<i>wR</i> and goodness of fit <i>S</i> are based on <i>F</i>^2^, conventional
<i>R</i>-factors <i>R</i> are based on <i>F</i>, with <i>F</i> set to zero for
negative <i>F</i>^2^. The threshold expression of <i>F</i>^2^ >
\s(<i>F</i>^2^) is used only for calculating <i>R</i>-factors(gt) <i>etc</i>.
and is not relevant to the choice of reflections for refinement.
<i>R</i>-factors based on <i>F</i>^2^ are statistically about twice as large
as those based on <i>F</i>, and <i>R</i>- factors based on ALL data will be
even larger.
;
_reflns_number_total     8341
_reflns_number_gt     6172
_reflns_threshold_expression     I>2\s(I)
_refine_ls_structure_factor_coef     Fsqd
_refine_ls_matrix_type     full
_refine_ls_R_factor_all     0.0769
_refine_ls_R_factor_gt     0.0559
_refine_ls_wR_factor_gt     0.1547
_refine_ls_wR_factor_ref     0.1717
_refine_ls_goodness_of_fit_ref     1.024
_refine_ls_restrained_S_all     1.024
_refine_ls_number_reflns     8341
_refine_ls_number_parameters     496
_refine_ls_number_restraints     0
_refine_ls_hydrogen_treatment     constr
_refine_ls_weighting_scheme     calc
_refine_ls_weighting_details
         'calc w=1/[\s^2^(Fo^2^)+(0.0817P)^2^+0.8104P] where P=(Fo^2^+2Fc^2^)/3'
_atom_sites_solution_hydrogens     geom
_atom_sites_solution_primary     direct
_atom_sites_solution_secondary     difmap
_refine_ls_shift/su_max     0.000
_refine_ls_shift/su_mean     0.000
_refine_diff_density_max     0.385
_refine_diff_density_min     -0.282
_refine_ls_extinction_method     none
_refine_ls_extinction_coef     0
loop_
    _atom_type_symbol
    _atom_type_description
    _atom_type_scat_dispersion_real
    _atom_type_scat_dispersion_imag
    _atom_type_scat_source
    'C' 'C' 0.0033 0.0016
                         'International Tables Vol C Tables 4.2.6.8 and 6.1.1.4'
    'H' 'H' 0.0000 0.0000
                         'International Tables Vol C Tables 4.2.6.8 and 6.1.1.4'
    'B' 'B' 0.0013 0.0007
                         'International Tables Vol C Tables 4.2.6.8 and 6.1.1.4'
    'N' 'N' 0.0061 0.0033
                         'International Tables Vol C Tables 4.2.6.8 and 6.1.1.4'
_computing_data_collection     'CrysAlis CCD (Oxford Diffraction, 2009)'
_computing_cell_refinement     'CrysAlis CCD (Oxford Diffraction, 2009)'
_computing_data_reduction     'CrysAlis RED (Oxford Diffraction, 2009)'
_computing_structure_solution     'SHELXS97 (Sheldrick, 2008)'
_computing_structure_refinement     'SHELXL97 (Sheldrick, 2008)'
_computing_molecular_graphics     'SHELXTL (Sheldrick, 2008)'
_computing_publication_material     'SHELXTL (Sheldrick, 2008)'
loop_
    _atom_site_type_symbol
    _atom_site_label
    _atom_site_fract_x
    _atom_site_fract_y
    _atom_site_fract_z
    _atom_site_U_iso_or_equiv
    _atom_site_adp_type
    _atom_site_calc_flag
    _atom_site_refinement_flags
    _atom_site_occupancy
    _atom_site_symmetry_multiplicity
    _atom_site_disorder_assembly
    _atom_site_disorder_group
    N N1 0.51726(17) 0.23628(12) -0.05204(10) 0.0431(4) Uani d . 1 1 . .
    N N2 0.68504(18) 0.10503(11) -0.07519(10) 0.0423(4) Uani d . 1 1 . .
    B B2 0.7203(2) 0.04164(15) 0.27696(14) 0.0393(5) Uani d . 1 1 . .
    B B1 0.9474(2) 0.51197(16) -0.18209(13) 0.0392(5) Uani d . 1 1 . .
    C C1 0.5453(2) 0.14646(15) -0.09129(13) 0.0506(5) Uani d . 1 1 . .
    H H1A 0.5426 0.1577 -0.1503 0.061 Uiso calc R 1 1 . .
    H H1B 0.4707 0.1016 -0.0708 0.061 Uiso calc R 1 1 . .
    C C2 0.7951(2) 0.16395(13) -0.12414(12) 0.0429(5) Uani d . 1 1 . .
    H H2A 0.7995 0.1494 -0.1815 0.052 Uiso calc R 1 1 . .
    H H2B 0.8882 0.1483 -0.1053 0.052 Uiso calc R 1 1 . .
    C C3 0.7623(2) 0.26997(13) -0.11699(11) 0.0364(4) Uani d . 1 1 . .
    C C4 0.63185(19) 0.30059(13) -0.07553(11) 0.0366(4) Uani d . 1 1 . .
    C C5 0.6121(2) 0.39681(14) -0.06065(12) 0.0416(4) Uani d . 1 1 . .
    H H5A 0.5290 0.4170 -0.0296 0.050 Uiso calc R 1 1 . .
    C C6 0.7135(2) 0.46231(14) -0.09109(12) 0.0417(4) Uani d . 1 1 . .
    H H6A 0.6975 0.5262 -0.0800 0.050 Uiso calc R 1 1 . .
    C C7 0.8414(2) 0.43589(13) -0.13864(11) 0.0382(4) Uani d . 1 1 . .
    C C8 0.8623(2) 0.33790(13) -0.14839(11) 0.0378(4) Uani d . 1 1 . .
    H H8A 0.9474 0.3173 -0.1773 0.045 Uiso calc R 1 1 . .
    C C9 0.8986(2) 0.62122(13) -0.18429(12) 0.0389(4) Uani d . 1 1 . .
    C C10 0.9727(2) 0.68868(14) -0.14580(12) 0.0420(4) Uani d . 1 1 . .
    C C11 1.0972(2) 0.65917(17) -0.09758(14) 0.0556(6) Uani d . 1 1 . .
    H H11A 1.1338 0.7146 -0.0761 0.083 Uiso calc R 1 1 . .
    H H11B 1.1718 0.6299 -0.1331 0.083 Uiso calc R 1 1 . .
    H H11C 1.0651 0.6142 -0.0529 0.083 Uiso calc R 1 1 . .
    C C12 0.9304(2) 0.78453(14) -0.15086(13) 0.0480(5) Uani d . 1 1 . .
    H H12A 0.9781 0.8276 -0.1232 0.058 Uiso calc R 1 1 . .
    C C13 0.8197(2) 0.81844(14) -0.19557(13) 0.0470(5) Uani d . 1 1 . .
    C C14 0.7811(3) 0.92348(15) -0.20363(17) 0.0670(7) Uani d . 1 1 . .
    H H14A 0.7024 0.9332 -0.2366 0.100 Uiso calc R 1 1 . .
    H H14B 0.8627 0.9582 -0.2295 0.100 Uiso calc R 1 1 . .
    H H14C 0.7537 0.9460 -0.1500 0.100 Uiso calc R 1 1 . .
    C C15 0.7466(2) 0.75212(14) -0.23226(13) 0.0459(5) Uani d . 1 1 . .
    H H15A 0.6718 0.7732 -0.2625 0.055 Uiso calc R 1 1 . .
    C C16 0.7802(2) 0.65504(14) -0.22575(12) 0.0436(5) Uani d . 1 1 . .
    C C17 0.6879(3) 0.58954(16) -0.26633(17) 0.0622(6) Uani d . 1 1 . .
    H H17A 0.6139 0.6266 -0.2909 0.093 Uiso calc R 1 1 . .
    H H17B 0.6447 0.5433 -0.2258 0.093 Uiso calc R 1 1 . .
    H H17C 0.7465 0.5571 -0.3081 0.093 Uiso calc R 1 1 . .
    C C18 1.0993(2) 0.48020(13) -0.22664(13) 0.0435(5) Uani d . 1 1 . .
    C C19 1.1326(3) 0.49816(15) -0.31254(14) 0.0534(5) Uani d . 1 1 . .
    C C20 1.0258(3) 0.5441(2) -0.36643(15) 0.0751(8) Uani d . 1 1 . .
    H H20A 1.0687 0.5500 -0.4225 0.113 Uiso calc R 1 1 . .
    H H20B 0.9983 0.6064 -0.3484 0.113 Uiso calc R 1 1 . .
    H H20C 0.9423 0.5051 -0.3628 0.113 Uiso calc R 1 1 . .
    C C21 1.2663(3) 0.47011(18) -0.35033(17) 0.0684(7) Uani d . 1 1 . .
    H H21A 1.2852 0.4806 -0.4071 0.082 Uiso calc R 1 1 . .
    C C22 1.3716(3) 0.42734(19) -0.3067(2) 0.0720(8) Uani d . 1 1 . .
    C C23 1.5150(3) 0.3967(3) -0.3497(3) 0.1117(14) Uani d . 1 1 . .
    H H23A 1.5742 0.3685 -0.3098 0.168 Uiso calc R 1 1 . .
    H H23B 1.5617 0.4515 -0.3781 0.168 Uiso calc R 1 1 . .
    H H23C 1.5000 0.3507 -0.3887 0.168 Uiso calc R 1 1 . .
    C C24 1.3400(2) 0.41133(17) -0.22313(19) 0.0662(7) Uani d . 1 1 . .
    H H24A 1.4104 0.3840 -0.1924 0.079 Uiso calc R 1 1 . .
    C C25 1.2059(2) 0.43463(15) -0.18253(15) 0.0512(5) Uani d . 1 1 . .
    C C26 1.1834(3) 0.4101(2) -0.09124(16) 0.0723(7) Uani d . 1 1 . .
    H H26A 1.2688 0.3794 -0.0734 0.108 Uiso calc R 1 1 . .
    H H26B 1.1041 0.3676 -0.0790 0.108 Uiso calc R 1 1 . .
    H H26C 1.1628 0.4675 -0.0630 0.108 Uiso calc R 1 1 . .
    C C27 0.4894(2) 0.21334(15) 0.03740(12) 0.0467(5) Uani d . 1 1 . .
    H H27A 0.3945 0.1866 0.0500 0.056 Uiso calc R 1 1 . .
    H H27B 0.4914 0.2716 0.0661 0.056 Uiso calc R 1 1 . .
    C C28 0.60092(19) 0.14230(13) 0.06734(11) 0.0377(4) Uani d . 1 1 . .
    C C29 0.69825(19) 0.09638(13) 0.01080(11) 0.0367(4) Uani d . 1 1 . .
    C C30 0.8076(2) 0.03798(13) 0.03987(12) 0.0401(4) Uani d . 1 1 . .
    H H30A 0.8744 0.0089 0.0026 0.048 Uiso calc R 1 1 . .
    C C31 0.8177(2) 0.02289(14) 0.12294(12) 0.0413(4) Uani d . 1 1 . .
    H H31A 0.8926 -0.0154 0.1406 0.050 Uiso calc R 1 1 . .
    C C32 0.7184(2) 0.06351(13) 0.18185(11) 0.0385(4) Uani d . 1 1 . .
    C C33 0.6120(2) 0.12375(14) 0.15082(12) 0.0396(4) Uani d . 1 1 . .
    H H33A 0.5454 0.1528 0.1881 0.048 Uiso calc R 1 1 . .
    C C34 0.6102(2) 0.09831(14) 0.33754(11) 0.0406(4) Uani d . 1 1 . .
    C C35 0.6192(2) 0.19725(15) 0.34510(12) 0.0457(5) Uani d . 1 1 . .
    C C42 0.7362(3) 0.25709(17) 0.29743(16) 0.0668(7) Uani d . 1 1 . .
    H H37A 0.7231 0.3225 0.3113 0.100 Uiso calc R 1 1 . .
    H H37B 0.7312 0.2534 0.2394 0.100 Uiso calc R 1 1 . .
    H H37C 0.8284 0.2334 0.3113 0.100 Uiso calc R 1 1 . .
    C C36 0.5181(2) 0.24404(17) 0.39760(13) 0.0538(5) Uani d . 1 1 . .
    H H38A 0.5287 0.3088 0.4040 0.065 Uiso calc R 1 1 . .
    C C37 0.4024(3) 0.19763(19) 0.44059(13) 0.0588(6) Uani d . 1 1 . .
    C C38 0.2895(3) 0.2517(3) 0.49355(19) 0.0949(10) Uani d . 1 1 . .
    H H40A 0.3146 0.3178 0.4918 0.142 Uiso calc R 1 1 . .
    H H40B 0.2843 0.2248 0.5493 0.142 Uiso calc R 1 1 . .
    H H40C 0.1978 0.2467 0.4731 0.142 Uiso calc R 1 1 . .
    C C39 0.3923(2) 0.10108(19) 0.43229(14) 0.0586(6) Uani d . 1 1 . .
    H H41A 0.3148 0.0687 0.4607 0.070 Uiso calc R 1 1 . .
    C C40 0.4933(2) 0.05027(16) 0.38313(12) 0.0467(5) Uani d . 1 1 . .
    C C41 0.4710(3) -0.05449(17) 0.37687(17) 0.0651(7) Uani d . 1 1 . .
    H H43A 0.3867 -0.0739 0.4121 0.098 Uiso calc R 1 1 . .
    H H43B 0.5531 -0.0903 0.3936 0.098 Uiso calc R 1 1 . .
    H H43C 0.4588 -0.0663 0.3210 0.098 Uiso calc R 1 1 . .
    C C43 0.8282(2) -0.03840(14) 0.30881(11) 0.0410(4) Uani d . 1 1 . .
    C C44 0.8245(2) -0.13399(15) 0.28621(12) 0.0484(5) Uani d . 1 1 . .
    C C45 0.7138(3) -0.16693(17) 0.23423(17) 0.0706(7) Uani d . 1 1 . .
    H H46A 0.7295 -0.2337 0.2258 0.106 Uiso calc R 1 1 . .
    H H46B 0.7223 -0.1309 0.1819 0.106 Uiso calc R 1 1 . .
    H H46C 0.6193 -0.1571 0.2619 0.106 Uiso calc R 1 1 . .
    C C46 0.9208(3) -0.20248(17) 0.31466(14) 0.0594(6) Uani d . 1 1 . .
    H H47A 0.9144 -0.2653 0.3005 0.071 Uiso calc R 1 1 . .
    C C47 1.0246(3) -0.1808(2) 0.36275(15) 0.0654(7) Uani d . 1 1 . .
    C C48 1.1298(4) -0.2561(3) 0.3933(2) 0.1131(13) Uani d . 1 1 . .
    H H49A 1.1110 -0.3166 0.3728 0.170 Uiso calc R 1 1 . .
    H H49B 1.1186 -0.2615 0.4524 0.170 Uiso calc R 1 1 . .
    H H49C 1.2263 -0.2378 0.3739 0.170 Uiso calc R 1 1 . .
    C C49 1.0302(2) -0.0873(2) 0.38415(14) 0.0614(6) Uani d . 1 1 . .
    H H50A 1.1013 -0.0711 0.4160 0.074 Uiso calc R 1 1 . .
    C C50 0.9336(2) -0.01686(16) 0.35988(12) 0.0481(5) Uani d . 1 1 . .
    C C51 0.9476(3) 0.08288(19) 0.38673(16) 0.0653(7) Uani d . 1 1 . .
    H H52A 1.0246 0.0838 0.4210 0.098 Uiso calc R 1 1 . .
    H H52B 0.8593 0.1022 0.4172 0.098 Uiso calc R 1 1 . .
    H H52C 0.9677 0.1262 0.3391 0.098 Uiso calc R 1 1 . .
loop_
    _atom_site_aniso_label
    _atom_site_aniso_U_11
    _atom_site_aniso_U_22
    _atom_site_aniso_U_33
    _atom_site_aniso_U_12
    _atom_site_aniso_U_13
    _atom_site_aniso_U_23
    N1 0.0345(8) 0.0484(10) 0.0461(9) -0.0048(7) -0.0092(7) 0.0084(7)
    N2 0.0504(10) 0.0381(8) 0.0387(9) -0.0070(7) -0.0052(7) -0.0019(7)
    B2 0.0376(11) 0.0381(11) 0.0428(12) -0.0068(9) -0.0072(9) -0.0001(9)
    B1 0.0407(11) 0.0400(11) 0.0385(11) -0.0025(9) -0.0096(9) -0.0042(9)
    C1 0.0517(12) 0.0526(12) 0.0498(12) -0.0127(10) -0.0177(10) 0.0042(10)
    C2 0.0540(12) 0.0358(10) 0.0372(10) -0.0014(9) 0.0043(9) -0.0042(8)
    C3 0.0415(10) 0.0357(9) 0.0316(9) 0.0013(8) -0.0035(8) -0.0008(7)
    C4 0.0333(9) 0.0423(10) 0.0339(9) 0.0014(8) -0.0072(8) 0.0035(8)
    C5 0.0329(9) 0.0467(11) 0.0437(11) 0.0078(8) -0.0002(8) -0.0016(8)
    C6 0.0429(11) 0.0352(10) 0.0469(11) 0.0053(8) -0.0043(9) -0.0053(8)
    C7 0.0373(10) 0.0380(10) 0.0391(10) 0.0015(8) -0.0038(8) -0.0026(8)
    C8 0.0360(9) 0.0395(10) 0.0368(9) 0.0029(8) 0.0010(8) -0.0030(8)
    C9 0.0382(10) 0.0361(10) 0.0417(10) -0.0042(8) -0.0001(8) -0.0027(8)
    C10 0.0414(10) 0.0421(11) 0.0414(10) -0.0106(8) 0.0044(8) -0.0053(8)
    C11 0.0534(13) 0.0603(14) 0.0553(13) -0.0144(11) -0.0108(11) -0.0061(11)
    C12 0.0493(12) 0.0415(11) 0.0524(12) -0.0146(9) 0.0077(10) -0.0135(9)
    C13 0.0459(11) 0.0341(10) 0.0568(12) -0.0021(9) 0.0158(10) -0.0055(9)
    C14 0.0688(16) 0.0363(11) 0.0908(18) -0.0001(11) 0.0171(14) -0.0080(11)
    C15 0.0423(11) 0.0400(11) 0.0536(12) 0.0018(9) 0.0011(9) -0.0015(9)
    C16 0.0440(11) 0.0377(10) 0.0495(11) -0.0014(8) -0.0050(9) -0.0054(8)
    C17 0.0648(15) 0.0453(12) 0.0817(17) -0.0009(11) -0.0311(13) -0.0052(11)
    C18 0.0420(11) 0.0358(10) 0.0528(12) -0.0061(8) -0.0016(9) -0.0073(9)
    C19 0.0609(13) 0.0411(11) 0.0569(13) -0.0092(10) 0.0060(11) -0.0096(10)
    C20 0.096(2) 0.0772(18) 0.0498(14) 0.0014(16) -0.0017(14) -0.0002(12)
    C21 0.0740(17) 0.0557(14) 0.0716(16) -0.0175(13) 0.0236(14) -0.0203(12)
    C22 0.0468(13) 0.0620(16) 0.107(2) -0.0127(12) 0.0158(15) -0.0387(15)
    C23 0.0571(17) 0.113(3) 0.165(4) -0.0117(17) 0.032(2) -0.076(3)
    C24 0.0419(12) 0.0555(14) 0.105(2) -0.0005(10) -0.0108(13) -0.0305(14)
    C25 0.0421(11) 0.0432(11) 0.0699(14) -0.0015(9) -0.0085(10) -0.0120(10)
    C26 0.0622(15) 0.0836(18) 0.0741(17) 0.0123(14) -0.0258(13) -0.0042(14)
    C27 0.0330(10) 0.0547(12) 0.0494(12) 0.0028(9) -0.0001(9) 0.0106(9)
    C28 0.0308(9) 0.0389(10) 0.0419(10) -0.0007(8) -0.0010(8) 0.0040(8)
    C29 0.0381(10) 0.0337(9) 0.0381(10) -0.0077(8) -0.0029(8) -0.0009(7)
    C30 0.0376(10) 0.0398(10) 0.0421(10) 0.0023(8) 0.0017(8) -0.0058(8)
    C31 0.0348(10) 0.0403(10) 0.0483(11) 0.0048(8) -0.0054(8) -0.0015(8)
    C32 0.0361(10) 0.0381(10) 0.0407(10) -0.0011(8) -0.0033(8) -0.0008(8)
    C33 0.0335(9) 0.0427(10) 0.0407(10) 0.0020(8) 0.0027(8) -0.0002(8)
    C34 0.0387(10) 0.0468(11) 0.0357(10) -0.0007(8) -0.0046(8) 0.0033(8)
    C35 0.0453(11) 0.0470(11) 0.0432(11) 0.0001(9) 0.0011(9) -0.0014(9)
    C42 0.0692(16) 0.0493(13) 0.0771(17) -0.0102(12) 0.0163(13) -0.0044(12)
    C36 0.0595(13) 0.0572(13) 0.0440(11) 0.0090(11) -0.0028(10) -0.0070(10)
    C37 0.0519(13) 0.0812(17) 0.0397(11) 0.0125(12) 0.0050(10) 0.0002(11)
    C38 0.081(2) 0.119(3) 0.0756(19) 0.0248(19) 0.0261(16) -0.0110(18)
    C39 0.0442(12) 0.0805(17) 0.0471(12) -0.0031(11) 0.0042(10) 0.0109(11)
    C40 0.0413(11) 0.0562(12) 0.0415(11) -0.0036(9) -0.0054(9) 0.0071(9)
    C41 0.0548(14) 0.0626(15) 0.0768(17) -0.0161(12) -0.0074(12) 0.0114(12)
    C43 0.0407(10) 0.0475(11) 0.0338(9) -0.0001(8) -0.0018(8) 0.0008(8)
    C44 0.0559(12) 0.0469(12) 0.0404(11) 0.0036(10) -0.0001(9) 0.0019(9)
    C45 0.096(2) 0.0479(13) 0.0715(16) -0.0103(13) -0.0217(15) -0.0085(12)
    C46 0.0688(15) 0.0538(13) 0.0492(13) 0.0147(11) 0.0123(12) 0.0070(10)
    C47 0.0513(13) 0.0804(18) 0.0567(14) 0.0226(12) 0.0073(11) 0.0202(13)
    C48 0.089(2) 0.115(3) 0.127(3) 0.052(2) -0.010(2) 0.027(2)
    C49 0.0398(12) 0.0920(19) 0.0499(13) 0.0043(12) -0.0058(10) 0.0127(12)
    C50 0.0401(11) 0.0653(14) 0.0376(10) -0.0018(10) -0.0021(9) 0.0030(9)
    C51 0.0590(14) 0.0805(17) 0.0607(15) -0.0077(13) -0.0188(12) -0.0125(13)
_geom_special_details
;
All e.s.d.'s (except the e.s.d. in the dihedral angle between two l.s. planes)
are estimated using the full covariance matrix. The cell e.s.d.'s are taken
into account individually in the estimation of e.s.d.'s in distances, angles
and torsion angles; correlations between e.s.d.'s in cell parameters are only
used when they are defined by crystal symmetry. An approximate (isotropic)
treatment of cell e.s.d.'s is used for estimating e.s.d.'s involving l.s.
planes.
;
loop_
    _geom_bond_atom_site_label_1
    _geom_bond_atom_site_label_2
    _geom_bond_site_symmetry_2
    _geom_bond_distance
    _geom_bond_publ_flag
    N1 C4 . 1.424(2) ?
    N1 C1 . 1.456(3) ?
    N1 C27 . 1.474(2) ?
    N2 C29 . 1.422(2) ?
    N2 C1 . 1.458(3) ?
    N2 C2 . 1.470(2) ?
    B2 C32 . 1.567(3) ?
    B2 C43 . 1.587(3) ?
    B2 C34 . 1.586(3) ?
    B1 C7 . 1.558(3) ?
    B1 C9 . 1.584(3) ?
    B1 C18 . 1.593(3) ?
    C1 H1A . 0.9700 ?
    C1 H1B . 0.9700 ?
    C2 C3 . 1.518(2) ?
    C2 H2A . 0.9700 ?
    C2 H2B . 0.9700 ?
    C3 C8 . 1.388(3) ?
    C3 C4 . 1.402(3) ?
    C4 C5 . 1.390(3) ?
    C5 C6 . 1.369(3) ?
    C5 H5A . 0.9300 ?
    C6 C7 . 1.410(3) ?
    C6 H6A . 0.9300 ?
    C7 C8 . 1.398(3) ?
    C8 H8A . 0.9300 ?
    C9 C10 . 1.408(3) ?
    C9 C16 . 1.415(3) ?
    C10 C12 . 1.389(3) ?
    C10 C11 . 1.509(3) ?
    C11 H11A . 0.9600 ?
    C11 H11B . 0.9600 ?
    C11 H11C . 0.9600 ?
    C12 C13 . 1.386(3) ?
    C12 H12A . 0.9300 ?
    C13 C15 . 1.376(3) ?
    C13 C14 . 1.505(3) ?
    C14 H14A . 0.9600 ?
    C14 H14B . 0.9600 ?
    C14 H14C . 0.9600 ?
    C15 C16 . 1.387(3) ?
    C15 H15A . 0.9300 ?
    C16 C17 . 1.510(3) ?
    C17 H17A . 0.9600 ?
    C17 H17B . 0.9600 ?
    C17 H17C . 0.9600 ?
    C18 C25 . 1.407(3) ?
    C18 C19 . 1.413(3) ?
    C19 C21 . 1.393(3) ?
    C19 C20 . 1.506(4) ?
    C20 H20A . 0.9600 ?
    C20 H20B . 0.9600 ?
    C20 H20C . 0.9600 ?
    C21 C22 . 1.378(4) ?
    C21 H21A . 0.9300 ?
    C22 C24 . 1.372(4) ?
    C22 C23 . 1.512(3) ?
    C23 H23A . 0.9600 ?
    C23 H23B . 0.9600 ?
    C23 H23C . 0.9600 ?
    C24 C25 . 1.396(3) ?
    C24 H24A . 0.9300 ?
    C25 C26 . 1.504(3) ?
    C26 H26A . 0.9600 ?
    C26 H26B . 0.9600 ?
    C26 H26C . 0.9600 ?
    C27 C28 . 1.518(3) ?
    C27 H27A . 0.9700 ?
    C27 H27B . 0.9700 ?
    C28 C33 . 1.388(3) ?
    C28 C29 . 1.402(3) ?
    C29 C30 . 1.395(3) ?
    C30 C31 . 1.374(3) ?
    C30 H30A . 0.9300 ?
    C31 C32 . 1.403(3) ?
    C31 H31A . 0.9300 ?
    C32 C33 . 1.401(3) ?
    C33 H33A . 0.9300 ?
    C34 C35 . 1.405(3) ?
    C34 C40 . 1.415(3) ?
    C35 C36 . 1.389(3) ?
    C35 C42 . 1.512(3) ?
    C42 H37A . 0.9600 ?
    C42 H37B . 0.9600 ?
    C42 H37C . 0.9600 ?
    C36 C37 . 1.379(3) ?
    C36 H38A . 0.9300 ?
    C37 C39 . 1.375(4) ?
    C37 C38 . 1.512(3) ?
    C38 H40A . 0.9600 ?
    C38 H40B . 0.9600 ?
    C38 H40C . 0.9600 ?
    C39 C40 . 1.387(3) ?
    C39 H41A . 0.9300 ?
    C40 C41 . 1.500(3) ?
    C41 H43A . 0.9600 ?
    C41 H43B . 0.9600 ?
    C41 H43C . 0.9600 ?
    C43 C50 . 1.411(3) ?
    C43 C44 . 1.416(3) ?
    C44 C46 . 1.389(3) ?
    C44 C45 . 1.510(3) ?
    C45 H46A . 0.9600 ?
    C45 H46B . 0.9600 ?
    C45 H46C . 0.9600 ?
    C46 C47 . 1.368(4) ?
    C46 H47A . 0.9300 ?
    C47 C49 . 1.381(4) ?
    C47 C48 . 1.519(3) ?
    C48 H49A . 0.9600 ?
    C48 H49B . 0.9600 ?
    C48 H49C . 0.9600 ?
    C49 C50 . 1.387(3) ?
    C49 H50A . 0.9300 ?
    C50 C51 . 1.506(3) ?
    C51 H52A . 0.9600 ?
    C51 H52B . 0.9600 ?
    C51 H52C . 0.9600 ?
loop_
    _geom_angle_atom_site_label_1
    _geom_angle_atom_site_label_2
    _geom_angle_atom_site_label_3
    _geom_angle_site_symmetry_1
    _geom_angle_site_symmetry_3
    _geom_angle
    _geom_angle_publ_flag
    C4 N1 C1 . . 110.56(16) ?
    C4 N1 C27 . . 114.46(15) ?
    C1 N1 C27 . . 107.63(16) ?
    C29 N2 C1 . . 110.91(16) ?
    C29 N2 C2 . . 114.56(15) ?
    C1 N2 C2 . . 107.14(15) ?
    C32 B2 C43 . . 118.92(17) ?
    C32 B2 C34 . . 118.46(17) ?
    C43 B2 C34 . . 122.59(17) ?
    C7 B1 C9 . . 118.77(17) ?
    C7 B1 C18 . . 120.67(17) ?
    C9 B1 C18 . . 120.52(17) ?
    N1 C1 N2 . . 111.36(16) ?
    N1 C1 H1A . . 109.4 ?
    N2 C1 H1A . . 109.4 ?
    N1 C1 H1B . . 109.4 ?
    N2 C1 H1B . . 109.4 ?
    H1A C1 H1B . . 108.0 ?
    N2 C2 C3 . . 111.47(15) ?
    N2 C2 H2A . . 109.3 ?
    C3 C2 H2A . . 109.3 ?
    N2 C2 H2B . . 109.3 ?
    C3 C2 H2B . . 109.3 ?
    H2A C2 H2B . . 108.0 ?
    C8 C3 C4 . . 118.87(16) ?
    C8 C3 C2 . . 120.89(16) ?
    C4 C3 C2 . . 120.20(17) ?
    C5 C4 C3 . . 118.98(17) ?
    C5 C4 N1 . . 119.50(16) ?
    C3 C4 N1 . . 121.45(17) ?
    C6 C5 C4 . . 120.86(17) ?
    C6 C5 H5A . . 119.6 ?
    C4 C5 H5A . . 119.6 ?
    C5 C6 C7 . . 122.04(17) ?
    C5 C6 H6A . . 119.0 ?
    C7 C6 H6A . . 119.0 ?
    C8 C7 C6 . . 115.80(17) ?
    C8 C7 B1 . . 122.30(17) ?
    C6 C7 B1 . . 121.79(17) ?
    C3 C8 C7 . . 123.14(17) ?
    C3 C8 H8A . . 118.4 ?
    C7 C8 H8A . . 118.4 ?
    C10 C9 C16 . . 117.43(17) ?
    C10 C9 B1 . . 121.20(17) ?
    C16 C9 B1 . . 121.36(16) ?
    C12 C10 C9 . . 119.99(19) ?
    C12 C10 C11 . . 118.57(18) ?
    C9 C10 C11 . . 121.44(18) ?
    C10 C11 H11A . . 109.5 ?
    C10 C11 H11B . . 109.5 ?
    H11A C11 H11B . . 109.5 ?
    C10 C11 H11C . . 109.5 ?
    H11A C11 H11C . . 109.5 ?
    H11B C11 H11C . . 109.5 ?
    C13 C12 C10 . . 122.51(18) ?
    C13 C12 H12A . . 118.7 ?
    C10 C12 H12A . . 118.7 ?
    C15 C13 C12 . . 117.24(18) ?
    C15 C13 C14 . . 121.4(2) ?
    C12 C13 C14 . . 121.4(2) ?
    C13 C14 H14A . . 109.5 ?
    C13 C14 H14B . . 109.5 ?
    H14A C14 H14B . . 109.5 ?
    C13 C14 H14C . . 109.5 ?
    H14A C14 H14C . . 109.5 ?
    H14B C14 H14C . . 109.5 ?
    C13 C15 C16 . . 122.4(2) ?
    C13 C15 H15A . . 118.8 ?
    C16 C15 H15A . . 118.8 ?
    C15 C16 C9 . . 120.22(18) ?
    C15 C16 C17 . . 117.08(19) ?
    C9 C16 C17 . . 122.68(18) ?
    C16 C17 H17A . . 109.5 ?
    C16 C17 H17B . . 109.5 ?
    H17A C17 H17B . . 109.5 ?
    C16 C17 H17C . . 109.5 ?
    H17A C17 H17C . . 109.5 ?
    H17B C17 H17C . . 109.5 ?
    C25 C18 C19 . . 117.46(19) ?
    C25 C18 B1 . . 121.76(18) ?
    C19 C18 B1 . . 120.78(19) ?
    C21 C19 C18 . . 119.9(2) ?
    C21 C19 C20 . . 117.8(2) ?
    C18 C19 C20 . . 122.2(2) ?
    C19 C20 H20A . . 109.5 ?
    C19 C20 H20B . . 109.5 ?
    H20A C20 H20B . . 109.5 ?
    C19 C20 H20C . . 109.5 ?
    H20A C20 H20C . . 109.5 ?
    H20B C20 H20C . . 109.5 ?
    C22 C21 C19 . . 122.5(2) ?
    C22 C21 H21A . . 118.8 ?
    C19 C21 H21A . . 118.8 ?
    C24 C22 C21 . . 117.5(2) ?
    C24 C22 C23 . . 121.3(3) ?
    C21 C22 C23 . . 121.1(3) ?
    C22 C23 H23A . . 109.5 ?
    C22 C23 H23B . . 109.5 ?
    H23A C23 H23B . . 109.5 ?
    C22 C23 H23C . . 109.5 ?
    H23A C23 H23C . . 109.5 ?
    H23B C23 H23C . . 109.5 ?
    C22 C24 C25 . . 122.4(2) ?
    C22 C24 H24A . . 118.8 ?
    C25 C24 H24A . . 118.8 ?
    C24 C25 C18 . . 120.2(2) ?
    C24 C25 C26 . . 117.1(2) ?
    C18 C25 C26 . . 122.75(19) ?
    C25 C26 H26A . . 109.5 ?
    C25 C26 H26B . . 109.5 ?
    H26A C26 H26B . . 109.5 ?
    C25 C26 H26C . . 109.5 ?
    H26A C26 H26C . . 109.5 ?
    H26B C26 H26C . . 109.5 ?
    N1 C27 C28 . . 111.06(16) ?
    N1 C27 H27A . . 109.4 ?
    C28 C27 H27A . . 109.4 ?
    N1 C27 H27B . . 109.4 ?
    C28 C27 H27B . . 109.4 ?
    H27A C27 H27B . . 108.0 ?
    C33 C28 C29 . . 118.57(17) ?
    C33 C28 C27 . . 120.96(17) ?
    C29 C28 C27 . . 120.43(17) ?
    C30 C29 C28 . . 119.17(17) ?
    C30 C29 N2 . . 119.18(16) ?
    C28 C29 N2 . . 121.60(17) ?
    C31 C30 C29 . . 120.74(17) ?
    C31 C30 H30A . . 119.6 ?
    C29 C30 H30A . . 119.6 ?
    C30 C31 C32 . . 122.02(17) ?
    C30 C31 H31A . . 119.0 ?
    C32 C31 H31A . . 119.0 ?
    C33 C32 C31 . . 115.95(17) ?
    C33 C32 B2 . . 120.79(17) ?
    C31 C32 B2 . . 123.23(17) ?
    C28 C33 C32 . . 123.43(17) ?
    C28 C33 H33A . . 118.3 ?
    C32 C33 H33A . . 118.3 ?
    C35 C34 C40 . . 117.55(18) ?
    C35 C34 B2 . . 122.38(17) ?
    C40 C34 B2 . . 119.99(18) ?
    C36 C35 C34 . . 120.17(19) ?
    C36 C35 C42 . . 117.3(2) ?
    C34 C35 C42 . . 122.54(18) ?
    C35 C42 H37A . . 109.5 ?
    C35 C42 H37B . . 109.5 ?
    H37A C42 H37B . . 109.5 ?
    C35 C42 H37C . . 109.5 ?
    H37A C42 H37C . . 109.5 ?
    H37B C42 H37C . . 109.5 ?
    C37 C36 C35 . . 122.2(2) ?
    C37 C36 H38A . . 118.9 ?
    C35 C36 H38A . . 118.9 ?
    C39 C37 C36 . . 117.6(2) ?
    C39 C37 C38 . . 121.4(2) ?
    C36 C37 C38 . . 121.0(3) ?
    C37 C38 H40A . . 109.5 ?
    C37 C38 H40B . . 109.5 ?
    H40A C38 H40B . . 109.5 ?
    C37 C38 H40C . . 109.5 ?
    H40A C38 H40C . . 109.5 ?
    H40B C38 H40C . . 109.5 ?
    C37 C39 C40 . . 122.4(2) ?
    C37 C39 H41A . . 118.8 ?
    C40 C39 H41A . . 118.8 ?
    C39 C40 C34 . . 119.9(2) ?
    C39 C40 C41 . . 118.3(2) ?
    C34 C40 C41 . . 121.66(19) ?
    C40 C41 H43A . . 109.5 ?
    C40 C41 H43B . . 109.5 ?
    H43A C41 H43B . . 109.5 ?
    C40 C41 H43C . . 109.5 ?
    H43A C41 H43C . . 109.5 ?
    H43B C41 H43C . . 109.5 ?
    C50 C43 C44 . . 117.15(19) ?
    C50 C43 B2 . . 121.31(18) ?
    C44 C43 B2 . . 121.53(17) ?
    C46 C44 C43 . . 120.3(2) ?
    C46 C44 C45 . . 117.3(2) ?
    C43 C44 C45 . . 122.30(19) ?
    C44 C45 H46A . . 109.5 ?
    C44 C45 H46B . . 109.5 ?
    H46A C45 H46B . . 109.5 ?
    C44 C45 H46C . . 109.5 ?
    H46A C45 H46C . . 109.5 ?
    H46B C45 H46C . . 109.5 ?
    C47 C46 C44 . . 122.3(2) ?
    C47 C46 H47A . . 118.9 ?
    C44 C46 H47A . . 118.9 ?
    C46 C47 C49 . . 117.8(2) ?
    C46 C47 C48 . . 121.9(3) ?
    C49 C47 C48 . . 120.3(3) ?
    C47 C48 H49A . . 109.5 ?
    C47 C48 H49B . . 109.5 ?
    H49A C48 H49B . . 109.5 ?
    C47 C48 H49C . . 109.5 ?
    H49A C48 H49C . . 109.5 ?
    H49B C48 H49C . . 109.5 ?
    C47 C49 C50 . . 122.4(2) ?
    C47 C49 H50A . . 118.8 ?
    C50 C49 H50A . . 118.8 ?
    C49 C50 C43 . . 120.1(2) ?
    C49 C50 C51 . . 118.5(2) ?
    C43 C50 C51 . . 121.33(19) ?
    C50 C51 H52A . . 109.5 ?
    C50 C51 H52B . . 109.5 ?
    H52A C51 H52B . . 109.5 ?
    C50 C51 H52C . . 109.5 ?
    H52A C51 H52C . . 109.5 ?
    H52B C51 H52C . . 109.5 ?
loop_
    _geom_torsion_atom_site_label_1
    _geom_torsion_atom_site_label_2
    _geom_torsion_atom_site_label_3
    _geom_torsion_atom_site_label_4
    _geom_torsion_site_symmetry_1
    _geom_torsion_site_symmetry_2
    _geom_torsion_site_symmetry_3
    _geom_torsion_site_symmetry_4
    _geom_torsion
    _geom_torsion_publ_flag
    C4 N1 C1 N2 . . . . 53.9(2) ?
    C27 N1 C1 N2 . . . . -71.8(2) ?
    C29 N2 C1 N1 . . . . 53.3(2) ?
    C2 N2 C1 N1 . . . . -72.4(2) ?
    C29 N2 C2 C3 . . . . -78.0(2) ?
    C1 N2 C2 C3 . . . . 45.4(2) ?
    N2 C2 C3 C8 . . . . 170.59(16) ?
    N2 C2 C3 C4 . . . . -7.0(2) ?
    C8 C3 C4 C5 . . . . -5.8(3) ?
    C2 C3 C4 C5 . . . . 171.83(17) ?
    C8 C3 C4 N1 . . . . 171.16(16) ?
    C2 C3 C4 N1 . . . . -11.2(3) ?
    C1 N1 C4 C5 . . . . 165.27(17) ?
    C27 N1 C4 C5 . . . . -73.0(2) ?
    C1 N1 C4 C3 . . . . -11.6(2) ?
    C27 N1 C4 C3 . . . . 110.09(19) ?
    C3 C4 C5 C6 . . . . 4.8(3) ?
    N1 C4 C5 C6 . . . . -172.19(17) ?
    C4 C5 C6 C7 . . . . 0.1(3) ?
    C5 C6 C7 C8 . . . . -3.9(3) ?
    C5 C6 C7 B1 . . . . 172.35(18) ?
    C9 B1 C7 C8 . . . . 166.36(17) ?
    C18 B1 C7 C8 . . . . -11.2(3) ?
    C9 B1 C7 C6 . . . . -9.6(3) ?
    C18 B1 C7 C6 . . . . 172.85(17) ?
    C4 C3 C8 C7 . . . . 2.0(3) ?
    C2 C3 C8 C7 . . . . -175.62(18) ?
    C6 C7 C8 C3 . . . . 2.8(3) ?
    B1 C7 C8 C3 . . . . -173.40(17) ?
    C7 B1 C9 C10 . . . . 117.5(2) ?
    C18 B1 C9 C10 . . . . -64.9(3) ?
    C7 B1 C9 C16 . . . . -63.2(3) ?
    C18 B1 C9 C16 . . . . 114.3(2) ?
    C16 C9 C10 C12 . . . . -1.3(3) ?
    B1 C9 C10 C12 . . . . 178.00(18) ?
    C16 C9 C10 C11 . . . . 177.87(18) ?
    B1 C9 C10 C11 . . . . -2.8(3) ?
    C9 C10 C12 C13 . . . . -2.6(3) ?
    C11 C10 C12 C13 . . . . 178.26(19) ?
    C10 C12 C13 C15 . . . . 3.3(3) ?
    C10 C12 C13 C14 . . . . -176.79(19) ?
    C12 C13 C15 C16 . . . . -0.1(3) ?
    C14 C13 C15 C16 . . . . 180.0(2) ?
    C13 C15 C16 C9 . . . . -3.7(3) ?
    C13 C15 C16 C17 . . . . 177.8(2) ?
    C10 C9 C16 C15 . . . . 4.3(3) ?
    B1 C9 C16 C15 . . . . -174.97(18) ?
    C10 C9 C16 C17 . . . . -177.3(2) ?
    B1 C9 C16 C17 . . . . 3.4(3) ?
    C7 B1 C18 C25 . . . . -64.2(3) ?
    C9 B1 C18 C25 . . . . 118.3(2) ?
    C7 B1 C18 C19 . . . . 116.6(2) ?
    C9 B1 C18 C19 . . . . -60.9(3) ?
    C25 C18 C19 C21 . . . . 0.6(3) ?
    B1 C18 C19 C21 . . . . 179.77(19) ?
    C25 C18 C19 C20 . . . . 178.3(2) ?
    B1 C18 C19 C20 . . . . -2.5(3) ?
    C18 C19 C21 C22 . . . . -2.0(3) ?
    C20 C19 C21 C22 . . . . -179.9(2) ?
    C19 C21 C22 C24 . . . . 1.0(4) ?
    C19 C21 C22 C23 . . . . 179.3(2) ?
    C21 C22 C24 C25 . . . . 1.5(3) ?
    C23 C22 C24 C25 . . . . -176.7(2) ?
    C22 C24 C25 C18 . . . . -3.0(3) ?
    C22 C24 C25 C26 . . . . 177.8(2) ?
    C19 C18 C25 C24 . . . . 1.8(3) ?
    B1 C18 C25 C24 . . . . -177.36(19) ?
    C19 C18 C25 C26 . . . . -179.0(2) ?
    B1 C18 C25 C26 . . . . 1.8(3) ?
    C4 N1 C27 C28 . . . . -76.7(2) ?
    C1 N1 C27 C28 . . . . 46.6(2) ?
    N1 C27 C28 C33 . . . . 168.09(17) ?
    N1 C27 C28 C29 . . . . -9.7(3) ?
    C33 C28 C29 C30 . . . . -3.5(3) ?
    C27 C28 C29 C30 . . . . 174.35(17) ?
    C33 C28 C29 N2 . . . . 174.10(16) ?
    C27 C28 C29 N2 . . . . -8.0(3) ?
    C1 N2 C29 C30 . . . . 164.55(17) ?
    C2 N2 C29 C30 . . . . -74.0(2) ?
    C1 N2 C29 C28 . . . . -13.1(2) ?
    C2 N2 C29 C28 . . . . 108.4(2) ?
    C28 C29 C30 C31 . . . . 2.1(3) ?
    N2 C29 C30 C31 . . . . -175.63(17) ?
    C29 C30 C31 C32 . . . . 1.1(3) ?
    C30 C31 C32 C33 . . . . -2.7(3) ?
    C30 C31 C32 B2 . . . . 175.32(18) ?
    C43 B2 C32 C33 . . . . 171.14(17) ?
    C34 B2 C32 C33 . . . . -6.9(3) ?
    C43 B2 C32 C31 . . . . -6.8(3) ?
    C34 B2 C32 C31 . . . . 175.19(17) ?
    C29 C28 C33 C32 . . . . 2.0(3) ?
    C27 C28 C33 C32 . . . . -175.89(18) ?
    C31 C32 C33 C28 . . . . 1.1(3) ?
    B2 C32 C33 C28 . . . . -176.96(17) ?
    C32 B2 C34 C35 . . . . -67.2(2) ?
    C43 B2 C34 C35 . . . . 114.8(2) ?
    C32 B2 C34 C40 . . . . 109.4(2) ?
    C43 B2 C34 C40 . . . . -68.6(2) ?
    C40 C34 C35 C36 . . . . 1.8(3) ?
    B2 C34 C35 C36 . . . . 178.43(19) ?
    C40 C34 C35 C42 . . . . -177.9(2) ?
    B2 C34 C35 C42 . . . . -1.3(3) ?
    C34 C35 C36 C37 . . . . -3.3(3) ?
    C42 C35 C36 C37 . . . . 176.4(2) ?
    C35 C36 C37 C39 . . . . 2.3(3) ?
    C35 C36 C37 C38 . . . . -176.5(2) ?
    C36 C37 C39 C40 . . . . 0.2(3) ?
    C38 C37 C39 C40 . . . . 179.0(2) ?
    C37 C39 C40 C34 . . . . -1.6(3) ?
    C37 C39 C40 C41 . . . . -178.8(2) ?
    C35 C34 C40 C39 . . . . 0.6(3) ?
    B2 C34 C40 C39 . . . . -176.12(19) ?
    C35 C34 C40 C41 . . . . 177.68(19) ?
    B2 C34 C40 C41 . . . . 1.0(3) ?
    C32 B2 C43 C50 . . . . 120.6(2) ?
    C34 B2 C43 C50 . . . . -61.4(3) ?
    C32 B2 C43 C44 . . . . -58.3(3) ?
    C34 B2 C43 C44 . . . . 119.6(2) ?
    C50 C43 C44 C46 . . . . 0.7(3) ?
    B2 C43 C44 C46 . . . . 179.66(19) ?
    C50 C43 C44 C45 . . . . 177.9(2) ?
    B2 C43 C44 C45 . . . . -3.1(3) ?
    C43 C44 C46 C47 . . . . -2.1(3) ?
    C45 C44 C46 C47 . . . . -179.4(2) ?
    C44 C46 C47 C49 . . . . 1.1(3) ?
    C44 C46 C47 C48 . . . . -179.7(2) ?
    C46 C47 C49 C50 . . . . 1.2(3) ?
    C48 C47 C49 C50 . . . . -177.9(2) ?
    C47 C49 C50 C43 . . . . -2.6(3) ?
    C47 C49 C50 C51 . . . . 179.6(2) ?
    C44 C43 C50 C49 . . . . 1.6(3) ?
    B2 C43 C50 C49 . . . . -177.44(19) ?
    C44 C43 C50 C51 . . . . 179.37(19) ?
    B2 C43 C50 C51 . . . . 0.4(3) ?
loop_
    _geom_hbond_atom_site_label_D
    _geom_hbond_atom_site_label_H
    _geom_hbond_atom_site_label_A
    _geom_hbond_site_symmetry_A
    _geom_hbond_distance_DH
    _geom_hbond_distance_HA
    _geom_hbond_distance_DA
    _geom_hbond_angle_DHA
    C14 H14C N2 1_565 0.96 2.64 3.448(3) 141.4
    C15 H15A Cg7 2_665 0.93 2.936 3.844(2) 165.8
    C38 H40B Cg8 2_656 0.97 2.997 3.751(3) 136.4
data_global
_journal_date_recd_electronic     2011-11-12
_journal_date_accepted     2011-11-28
_journal_name_full     'Acta Crystallographica, Section E'
_journal_year     2012
_journal_volume     68
_journal_issue      1
_journal_page_first     o22
_journal_page_last     o22
_journal_paper_category     QO
_journal_paper_doi     10.1107/S1600536811051051
_journal_coeditor_code     ZS2166
_publ_contact_author_name     'Chun-Xue Yuan'
_publ_contact_author_address
;
School of Chemistry and Chemical Engineering
Shandong University
Jinan 250100
People's Republic of China
;
_publ_contact_author_email     'chunxue1982@126.com'
_publ_contact_author_fax     '+86-531-88364518'
_publ_contact_author_phone     '+86-531-88364518'
_publ_section_title
;\
2,8-Dimesitylboranyl-6<i>H</i>,12<i>H</i>-5,11-methanodibenzo[<i>b</i>,\
<i>f</i>][1,5]diazocine
;
loop_
    _publ_author_name
    _publ_author_address
    'Yuan, Chun-Xue'
;
School of Chemistry and Chemical Engineering
Shandong University
Jinan 250100
People's Republic of China
;
