# Supplementary material for: 2,8-Dimesitylboranyl-6H,12H-5,11-methano­dibenzo[b,f][1,5]diazo­cine
Source: Acta Crystallogr Sect E Struct Rep Online. 2011 Dec 3;68(Pt 1):o22. doi: 10.1107/S1600536811051051 (PMC3254362; doi:10.1107/S1600536811051051)
Supplement: Supplementary file 2 [file e-68-00o22-Isup2.hkl]

# 
# h,k,l, Fc-squared, Fo-squared, sigma(Fo-squared) and status flag 
# 
data_I
_shelx_title ' x1 in P-1' 
_shelx_refln_list_code          4 
_shelx_F_calc_maximum      171.53 
_exptl_crystal_F_000       772.00 
_reflns_d_resolution_high  0.8107 
 
loop_ 
 _symmetry_equiv_pos_as_xyz 
 'x, y, z' 
 '-x, -y, -z' 
 
_cell_length_a     9.3565 
_cell_length_b    14.0077 
_cell_length_c    16.3650 
_cell_angle_alpha  86.079 
_cell_angle_beta   83.808 
_cell_angle_gamma  88.377 
 
_shelx_F_squared_multiplier     1.000 
 
loop_ 
 _refln_index_h 
 _refln_index_k 
 _refln_index_l 
 _refln_F_squared_calc 
 _refln_F_squared_meas 
 _refln_F_squared_sigma 
 _refln_observed_status 
   2   0   0      612.72      639.37      4.15 o 
   3   0   0      389.47      422.85      3.88 o 
   4   0   0      146.72      148.67      2.66 o 
   5   0   0       47.88       35.66      1.63 o 
   6   0   0       42.81       42.60      2.24 o 
   7   0   0      161.23      180.24      4.85 o 
   8   0   0       35.19       25.90      2.20 o 
   9   0   0      602.63      637.67     12.73 o 
  10   0   0      168.80      188.98      8.42 o 
  11   0   0        0.52       -1.59      2.68 o 
 -11   1   0       35.07       34.20      7.35 o 
 -10   1   0       58.31       57.04      4.34 o 
  -9   1   0      551.20      568.39     12.18 o 
  -8   1   0      191.64      185.64      6.62 o 
  -7   1   0        5.28        3.18      1.31 o 
  -6   1   0      107.92      123.55      3.31 o 
  -5   1   0      292.91      333.56      4.33 o 
  -4   1   0     1186.90     1136.66      8.77 o 
  -3   1   0     1854.28     1803.88      9.07 o 
  -2   1   0     1122.24     1141.01      7.92 o 
   2   1   0      161.34      187.70      3.19 o 
   3   1   0      598.61      637.66      5.81 o 
   4   1   0       34.13       19.39      1.21 o 
   5   1   0      225.28      269.48      5.13 o 
   6   1   0       21.79       17.36      1.68 o 
   7   1   0        6.09        3.51      1.36 o 
   8   1   0       66.86       62.15      3.21 o 
   9   1   0        7.06        4.68      2.40 o 
  10   1   0       16.50       18.88      3.33 o 
  11   1   0       52.36       51.32      6.23 o 
 -11   2   0       18.84       19.77      5.64 o 
 -10   2   0       10.22        6.86      2.89 o 
  -9   2   0        1.62        5.31      1.96 o 
  -8   2   0      204.16      214.23      6.96 o 
  -7   2   0        8.62        1.20      0.91 o 
  -6   2   0        0.12       -0.60      1.01 o 
  -5   2   0       58.53      127.43      3.03 o 
  -4   2   0      919.72     1024.02      8.40 o 
  -3   2   0       71.18       98.41      2.37 o 
  -2   2   0      424.22      450.60     11.09 o 
  -1   2   0       71.14       81.56      2.09 o 
   1   2   0     7440.65     7059.55     35.19 o 
   2   2   0     4684.80     4815.20     20.32 o 
   3   2   0        3.83        8.55      1.01 o 
   5   2   0      125.64      107.61      3.35 o 
   6   2   0      360.37      291.01      6.47 o 
   7   2   0      211.04      235.32      6.27 o 
   8   2   0      283.82      266.64      7.16 o 
   9   2   0       62.12       70.24      5.11 o 
  10   2   0       59.97       62.21      5.01 o 
  11   2   0      127.73      127.68      7.25 o 
 -11   3   0        0.94       -1.10      4.42 o 
 -10   3   0        0.00        0.01      2.17 o 
  -9   3   0      103.92      100.42      5.14 o 
  -8   3   0      320.44      341.78      8.72 o 
  -7   3   0       98.98       89.78      3.36 o 
  -6   3   0      124.83      148.15      4.04 o 
  -5   3   0      698.00      640.81      7.59 o 
  -4   3   0      464.15      503.01      6.17 o 
  -3   3   0     1865.29     1929.95     30.00 o 
  -2   3   0       59.87       76.27      4.76 o 
  -1   3   0      758.03      698.41     10.90 o 
   0   3   0     3400.26     3167.99     34.89 o 
   1   3   0      238.73      236.23      5.03 o 
   2   3   0      639.69      757.73      9.92 o 
   3   3   0       10.04       11.57      2.66 o 
   4   3   0      778.31      853.16      9.41 o 
   5   3   0       84.41       73.08      3.18 o 
   6   3   0        4.33        1.64      1.14 o 
   7   3   0        2.26        0.24      1.44 o 
   8   3   0      439.19      471.73      9.63 o 
   9   3   0        2.66       -0.87      1.93 o 
  10   3   0       38.84       39.96      4.25 o 
  11   3   0       27.20       30.36      3.98 o 
 -11   4   0        7.59        4.88      3.28 o 
 -10   4   0        3.63        1.64      2.09 o 
  -9   4   0        1.79        1.55      3.19 o 
  -8   4   0       36.80       31.05      3.68 o 
  -7   4   0        2.82        2.60      1.38 o 
  -6   4   0        9.89        6.20      1.58 o 
  -5   4   0      555.24      616.51      7.70 o 
  -4   4   0      141.58      143.31      3.44 o 
  -3   4   0      823.54      905.42     11.82 o 
  -2   4   0       25.98       32.61      1.94 o 
  -1   4   0     1197.27     1202.79     13.08 o 
   0   4   0        3.19        8.14      1.01 o 
   1   4   0    11306.50    11063.93    273.47 o 
   2   4   0       71.37      106.59      3.29 o 
   3   4   0      707.07      668.02      9.19 o 
   4   4   0     3862.44     4346.33     35.95 o 
   5   4   0     1094.27     1121.88     17.62 o 
   6   4   0      119.10      120.51      4.40 o 
   7   4   0       15.41       11.12      1.90 o 
   8   4   0        1.11       -2.81      1.88 o 
   9   4   0      129.18      139.71      5.77 o 
  10   4   0      168.78      173.95      8.20 o 
  11   4   0       11.02       14.53      3.15 o 
 -10   5   0       42.94       33.11      4.33 o 
  -9   5   0       22.76       20.60      3.35 o 
  -8   5   0      103.02      102.54      4.96 o 
  -7   5   0      458.12      465.49     11.30 o 
  -6   5   0      390.21      353.10      6.46 o 
  -5   5   0        0.80        2.98      1.03 o 
  -4   5   0        0.02        4.47      1.71 o 
  -3   5   0       89.19       67.73      3.37 o 
  -2   5   0        2.69        5.31      1.02 o 
  -1   5   0      102.44       93.24      2.19 o 
   0   5   0       19.86       14.55      1.38 o 
   1   5   0      230.92      217.93      4.61 o 
   2   5   0      348.29      389.00      8.73 o 
   3   5   0     3031.10     3565.22     72.46 o 
   4   5   0       36.79       67.86      4.32 o 
   5   5   0      100.09      100.72      5.59 o 
   6   5   0        0.55        0.41      1.33 o 
   7   5   0       13.07       10.32      2.08 o 
   8   5   0        0.84       -0.01      1.81 o 
   9   5   0        0.62       -0.04      2.24 o 
  10   5   0        0.24        0.91      3.43 o 
  11   5   0       39.58       31.92      6.74 o 
 -10   6   0        0.66        0.21      2.74 o 
  -9   6   0        4.30        3.77      2.36 o 
  -8   6   0       54.20       46.16      4.60 o 
  -7   6   0        6.22        4.88      1.46 o 
  -6   6   0       50.50       56.12      2.86 o 
  -5   6   0      152.59      118.65      6.05 o 
  -4   6   0       83.06       57.55      3.63 o 
  -3   6   0       17.96       11.65      2.52 o 
  -2   6   0      130.07      120.36      3.35 o 
  -1   6   0     4810.79     5650.17     18.24 o 
   0   6   0     1423.95     1466.61     22.57 o 
   1   6   0      930.32     1033.50     10.82 o 
   2   6   0      296.25      242.83      8.75 o 
   3   6   0     1043.23     1071.82     15.54 o 
   4   6   0      962.97      866.83     16.64 o 
   5   6   0      152.37      178.78      9.49 o 
   6   6   0       74.05       79.43      4.49 o 
   7   6   0       64.59       63.39      4.24 o 
   8   6   0       17.86       14.98      2.36 o 
   9   6   0       81.14       81.48      5.25 o 
  10   6   0        5.35        7.83      3.19 o 
 -10   7   0        8.47        3.02      2.62 o 
  -9   7   0        6.69        4.28      2.53 o 
  -8   7   0       19.05       17.59      3.89 o 
  -7   7   0        0.29        0.23      1.55 o 
  -6   7   0       95.01       91.74      4.53 o 
  -5   7   0      876.30      831.28     11.50 o 
  -4   7   0       45.48       55.01      3.74 o 
  -3   7   0      250.85      178.39      5.81 o 
  -2   7   0      730.49      622.00      8.87 o 
  -1   7   0       96.58       81.92      2.83 o 
   0   7   0      258.07      264.18     14.12 o 
   1   7   0      232.99      192.99      6.29 o 
   2   7   0      274.05      317.24     10.00 o 
   3   7   0        5.14        2.43      1.40 o 
   4   7   0      211.61      220.46      9.08 o 
   5   7   0      287.94      291.64      9.85 o 
   6   7   0       33.94       35.85      3.15 o 
   7   7   0        0.48        2.60      1.70 o 
   8   7   0       33.03       43.79      3.99 o 
   9   7   0        0.05       -0.48      1.99 o 
  10   7   0       13.92       17.02      4.25 o 
 -10   8   0        2.19        2.19      2.53 o 
  -9   8   0        3.49       -0.04      2.52 o 
  -8   8   0      101.51      104.35      6.90 o 
  -7   8   0      142.07      154.41      7.91 o 
  -6   8   0      443.53      416.20      8.95 o 
  -5   8   0      735.26      715.51     14.32 o 
  -4   8   0      183.31      179.72      6.67 o 
  -3   8   0       49.86       39.85      3.05 o 
  -2   8   0       11.10        9.80      1.69 o 
  -1   8   0       72.45       90.88      3.67 o 
   0   8   0       35.91       69.78      3.13 o 
   1   8   0        7.88        6.93      2.01 o 
   2   8   0       32.35       28.15      3.07 o 
   3   8   0       98.54      101.94      5.47 o 
   4   8   0      778.83      788.90     29.14 o 
   5   8   0       12.78       15.51      2.72 o 
   6   8   0        9.46       11.38      2.88 o 
   7   8   0       74.09       68.73      4.76 o 
   8   8   0        7.55        6.65      2.07 o 
   9   8   0        9.04        8.52      2.23 o 
  10   8   0        4.70        4.52      2.71 o 
  -9   9   0        2.28        5.28      2.77 o 
  -8   9   0        7.29       11.11      3.08 o 
  -7   9   0       26.42       26.65      3.65 o 
  -6   9   0        7.57        8.95      2.28 o 
  -5   9   0        0.00        5.31      2.55 o 
  -4   9   0       55.52       46.67      3.66 o 
  -3   9   0       52.20       36.11      3.39 o 
  -2   9   0      122.95      136.41      5.17 o 
  -1   9   0       56.61       60.61      3.25 o 
   0   9   0        6.60        6.14      1.23 o 
   1   9   0       78.65       72.63      3.71 o 
   2   9   0        2.36        3.50      1.55 o 
   3   9   0       49.39       52.12      4.44 o 
   4   9   0      551.34      603.70     14.19 o 
   5   9   0       11.50        7.31      1.93 o 
   6   9   0        5.88        6.66      2.42 o 
   7   9   0        9.37        9.05      3.35 o 
   8   9   0       11.90       17.84      3.26 o 
   9   9   0        8.76        4.86      1.99 o 
  -9  10   0        0.83        1.56      2.19 o 
  -8  10   0        0.50        2.66      2.59 o 
  -7  10   0        4.87        2.80      2.29 o 
  -6  10   0       31.14       36.25      4.36 o 
  -5  10   0      136.07      146.17      7.05 o 
  -4  10   0      185.62      184.38      7.31 o 
  -3  10   0      398.47      435.17      8.99 o 
  -2  10   0      135.01      125.16      5.25 o 
  -1  10   0        4.76        1.11      1.18 o 
   0  10   0       16.26        6.17      2.41 o 
   1  10   0       17.79       18.85      2.26 o 
   2  10   0      419.30      431.81     15.34 o 
   3  10   0      988.98      959.11     17.84 o 
   4  10   0      926.82      921.89     29.39 o 
   5  10   0       12.08       10.44      2.71 o 
   6  10   0       54.28       56.11      5.13 o 
   7  10   0       95.27      108.74      6.96 o 
   8  10   0        6.25       14.03      2.96 o 
   9  10   0       11.23        9.00      2.48 o 
  -8  11   0        0.32        3.82      2.74 o 
  -7  11   0       22.13       18.69      3.43 o 
  -6  11   0      342.20      352.66     11.80 o 
  -5  11   0       95.01      105.26      6.45 o 
  -4  11   0       61.07       68.05      4.83 o 
  -3  11   0      833.05      824.87     13.05 o 
  -2  11   0      134.25      129.34      5.54 o 
  -1  11   0       62.08       62.48      3.72 o 
   0  11   0       64.51       93.16      4.19 o 
   1  11   0      155.47      143.76      5.86 o 
   2  11   0     1186.33     1188.44     26.57 o 
   3  11   0       48.88       58.26      4.91 o 
   4  11   0        5.64        7.98      2.79 o 
   5  11   0       37.55       32.72      4.04 o 
   6  11   0       10.89        5.59      3.83 o 
   7  11   0        4.91        6.95      2.74 o 
   8  11   0        1.30        6.47      2.64 o 
  -8  12   0        1.57        2.85      2.52 o 
  -7  12   0        4.41        1.18      2.30 o 
  -6  12   0        8.33        6.16      2.68 o 
  -5  12   0        2.77        5.58      2.61 o 
  -4  12   0       14.18       14.07      2.61 o 
  -3  12   0        6.63        6.70      1.70 o 
  -2  12   0      323.05      288.20      8.64 o 
  -1  12   0        7.83        6.31      1.91 o 
   0  12   0       52.18       48.22      3.24 o 
   1  12   0      144.59      131.14      5.17 o 
   2  12   0        4.00        2.12      1.46 o 
   3  12   0       17.18       29.23      5.15 o 
   4  12   0      236.51      257.94     10.62 o 
   5  12   0       10.14        6.08      2.76 o 
   6  12   0        1.11        2.11      2.27 o 
   7  12   0        2.98        2.84      1.88 o 
   8  12   0        8.19       13.24      2.99 o 
  -7  13   0        6.71       10.36      3.22 o 
  -6  13   0       12.28        9.13      3.27 o 
  -5  13   0       14.46       17.50      3.34 o 
  -4  13   0      111.21      124.81      7.34 o 
  -3  13   0       18.97       11.18      1.84 o 
  -2  13   0       21.83       16.26      2.59 o 
  -1  13   0        2.41        4.75      2.25 o 
   0  13   0       54.80       50.76      3.53 o 
   1  13   0       17.54       24.24      2.46 o 
   2  13   0      211.70      210.32      7.93 o 
   3  13   0       31.63       33.33      5.40 o 
   4  13   0       40.55       51.54      6.63 o 
   5  13   0       29.28       35.36      4.52 o 
   6  13   0        2.82        6.30      2.59 o 
   7  13   0        9.26        1.50      2.19 o 
  -6  14   0       21.57       33.73      5.39 o 
  -5  14   0       15.62       23.09      3.82 o 
  -4  14   0        6.91        3.40      2.12 o 
  -3  14   0       24.50       21.22      3.49 o 
  -2  14   0       25.21       26.06      3.14 o 
  -1  14   0        2.40        2.91      2.14 o 
   0  14   0       44.56       34.76      4.37 o 
   1  14   0       33.24       36.94      4.37 o 
   2  14   0       62.25       66.03      7.45 o 
   3  14   0       21.71       35.25      5.87 o 
   4  14   0       48.38       44.84      6.61 o 
   5  14   0        1.07       -0.65      2.25 o 
   6  14   0        1.04        0.21      2.76 o 
  -5  15   0        0.01       -0.21      2.83 o 
  -4  15   0       22.26       26.59      4.87 o 
  -3  15   0       11.06       14.13      3.71 o 
  -2  15   0        4.07       -1.31      2.80 o 
  -1  15   0        6.73        1.92      1.97 o 
   0  15   0        2.85        2.56      3.64 o 
   1  15   0       31.53       33.15      4.49 o 
   2  15   0       11.87        9.03      2.64 o 
   3  15   0        5.05        8.42      3.78 o 
   4  15   0       21.98       20.87      5.20 o 
   5  15   0       12.22       21.11      5.37 o 
  -4  16   0        0.07       -1.11      2.86 o 
  -3  16   0        7.34        2.77      3.04 o 
  -2  16   0       15.71       14.12      3.59 o 
  -1  16   0        2.30        4.51      2.78 o 
   0  16   0        8.88        7.89      3.07 o 
   1  16   0       19.40       24.62      4.43 o 
   2  16   0       14.65       14.74      3.40 o 
   3  16   0        0.20        2.33      2.75 o 
   4  16   0        0.93       -1.09      2.86 o 
  -1  17   0        7.25        2.34      6.41 o 
   0  17   0        6.17        4.43      4.50 o 
   1  17   0      142.99      175.21     10.47 o 
   2  17   0       22.41       27.46      4.37 o 
  -1 -17   1        7.90        9.80      3.55 o 
   0 -17   1        3.94       13.39      7.36 o 
   1 -17   1        1.62        0.48      3.25 o 
  -4 -16   1       13.88       22.05      5.49 o 
  -3 -16   1       30.09       41.29      5.04 o 
  -2 -16   1        9.53        7.33      2.60 o 
  -1 -16   1        0.20       -1.08      2.39 o 
   0 -16   1       10.74       21.50      4.12 o 
   1 -16   1        2.88        3.39      2.85 o 
   2 -16   1        8.52        7.47      2.97 o 
   3 -16   1        0.78        0.27      3.03 o 
  -5 -15   1       10.41       11.51      4.11 o 
  -4 -15   1       48.19       52.64      7.48 o 
  -3 -15   1        3.68        1.06      3.00 o 
  -2 -15   1        7.66        5.51      2.67 o 
  -1 -15   1        1.51        3.64      2.51 o 
   0 -15   1       57.22       52.02      5.44 o 
   1 -15   1       11.99       15.53      3.59 o 
   2 -15   1        0.19       -1.63      2.67 o 
   3 -15   1       11.57       10.82      2.85 o 
   4 -15   1       16.47       20.65      4.46 o 
   5 -15   1        4.72       10.23      3.64 o 
  -6 -14   1       17.54       13.98      4.61 o 
  -5 -14   1        4.59        2.55      2.80 o 
  -4 -14   1       14.04       13.92      4.16 o 
  -3 -14   1       99.33       99.02      9.67 o 
  -2 -14   1       44.34       39.94      4.62 o 
  -1 -14   1       13.96       13.28      3.19 o 
   0 -14   1        0.01        1.95      1.99 o 
   1 -14   1       10.50       12.09      3.23 o 
   2 -14   1      102.21       86.01      7.08 o 
   3 -14   1       14.28        6.23      1.84 o 
   4 -14   1        0.13        0.56      2.29 o 
   5 -14   1        0.18       -0.96      2.80 o 
   6 -14   1        0.80        5.24      3.30 o 
  -7 -13   1        0.12       -4.90      3.61 o 
  -6 -13   1        1.97        2.22      3.21 o 
  -5 -13   1       25.96       28.84      5.62 o 
  -4 -13   1       14.14       11.71      4.29 o 
  -3 -13   1        0.79        3.98      2.95 o 
  -2 -13   1        3.83        5.39      3.28 o 
  -1 -13   1        2.56        2.71      1.55 o 
   0 -13   1       18.27       13.93      2.07 o 
   1 -13   1      239.34      251.34      7.89 o 
   2 -13   1        0.77       -1.19      2.01 o 
   3 -13   1        6.18        3.18      1.65 o 
   4 -13   1        2.30        4.13      2.22 o 
   5 -13   1       33.28       42.79      4.60 o 
   6 -13   1        0.02       -0.69      2.06 o 
   7 -13   1        0.00        1.80      2.47 o 
  -8 -12   1       16.99       20.10      3.51 o 
  -7 -12   1       48.13       54.22      5.85 o 
  -6 -12   1       23.73       32.53      9.84 o 
  -5 -12   1        4.56        3.80      1.99 o 
  -4 -12   1       18.25       22.99      4.51 o 
  -3 -12   1      370.94      383.94     16.58 o 
  -2 -12   1       57.51       56.00      3.92 o 
  -1 -12   1       18.64       24.42      2.38 o 
   0 -12   1        5.03        4.65      1.23 o 
   1 -12   1      270.99      221.05      7.06 o 
   2 -12   1      245.74      201.03      8.04 o 
   3 -12   1        1.84        3.92      1.51 o 
   4 -12   1        2.55        4.06      1.91 o 
   5 -12   1       19.09       22.70      4.38 o 
   6 -12   1        6.14       13.62      4.56 o 
   7 -12   1       43.57       46.43      5.03 o 
   8 -12   1       10.55       15.62      3.54 o 
  -8 -11   1        0.00        6.27      2.60 o 
  -7 -11   1        3.76        7.54      3.01 o 
  -6 -11   1      180.29      183.99      9.62 o 
  -5 -11   1      143.49      134.94      7.78 o 
  -4 -11   1      152.11      140.84      7.81 o 
  -3 -11   1      334.89      344.27     15.13 o 
  -2 -11   1       40.27       54.03      6.33 o 
  -1 -11   1      249.24      258.95      7.58 o 
   0 -11   1       45.90       41.36      2.73 o 
   1 -11   1      320.84      302.74      7.86 o 
   2 -11   1       70.68       82.45      4.54 o 
   3 -11   1        2.12       -0.27      1.51 o 
   4 -11   1       10.33       15.74      2.75 o 
   5 -11   1       33.27       44.27      5.77 o 
   6 -11   1        8.23       18.95      3.82 o 
   7 -11   1       10.74       17.14      3.44 o 
   8 -11   1       30.12       37.48      4.94 o 
  -9 -10   1       10.16       13.75      3.70 o 
  -8 -10   1       59.12       57.53      4.90 o 
  -7 -10   1       48.90       53.00      5.45 o 
  -6 -10   1       32.95       36.89      4.36 o 
  -5 -10   1      176.86      169.64      8.38 o 
  -4 -10   1      311.18      322.96     11.13 o 
  -3 -10   1      496.90      508.18     17.62 o 
  -2 -10   1        8.89       18.76      4.30 o 
  -1 -10   1        2.23        6.35      3.99 o 
   0 -10   1        9.65       11.83      1.66 o 
   1 -10   1      152.36      129.16      5.58 o 
   2 -10   1        1.95        5.87      2.40 o 
   3 -10   1       14.66       13.90      1.85 o 
   4 -10   1       42.53       45.77      3.86 o 
   5 -10   1       77.76       80.26      5.51 o 
   6 -10   1        3.74        8.44      3.01 o 
   7 -10   1       58.52       48.80      4.80 o 
   8 -10   1        9.91       19.92      3.85 o 
   9 -10   1       10.42       14.96      4.42 o 
  -9  -9   1        0.87       -2.56      1.93 o 
  -8  -9   1      142.63      146.42      7.40 o 
  -7  -9   1       14.98       10.62      3.11 o 
  -6  -9   1        6.03        7.82      2.60 o 
  -5  -9   1      170.05      151.97      7.74 o 
  -4  -9   1       36.96       44.70      4.18 o 
  -3  -9   1      108.15      104.93      7.27 o 
  -2  -9   1      258.40      266.55     11.79 o 
  -1  -9   1       47.96       47.51      2.91 o 
   0  -9   1       30.91       51.65      2.80 o 
   1  -9   1      360.58      308.86      9.78 o 
   2  -9   1        4.20       25.04      3.10 o 
   3  -9   1      104.70       95.76      4.17 o 
   4  -9   1      111.15      116.33      5.60 o 
   5  -9   1      241.78      247.61     10.38 o 
   6  -9   1      227.93      231.29      7.13 o 
   7  -9   1       68.01       74.44      5.65 o 
   8  -9   1       18.35       26.34      4.05 o 
   9  -9   1        0.39        0.35      3.65 o 
 -10  -8   1        1.23        8.73      3.32 o 
  -9  -8   1        0.01       -1.58      1.91 o 
  -8  -8   1        6.46        5.37      1.96 o 
  -7  -8   1       34.66       37.47      3.69 o 
  -6  -8   1      212.64      193.77     11.96 o 
  -5  -8   1       39.92       33.38      3.73 o 
  -4  -8   1        0.06        1.19      1.78 o 
  -3  -8   1      117.26       99.73      5.54 o 
  -2  -8   1       61.06       67.22      4.27 o 
  -1  -8   1      128.47      118.13      7.34 o 
   0  -8   1      254.03      273.95      5.76 o 
   1  -8   1       93.79      164.39      4.85 o 
   2  -8   1      296.85      359.20      6.26 o 
   3  -8   1       25.08       46.08      2.76 o 
   4  -8   1        5.95        2.72      1.73 o 
   5  -8   1      499.26      495.55     11.89 o 
   6  -8   1      269.98      264.64      7.44 o 
   7  -8   1      187.99      180.87      6.59 o 
   8  -8   1       49.99       50.29      5.13 o 
   9  -8   1        0.14        5.13      2.50 o 
  10  -8   1       44.41       55.82      6.21 o 
 -10  -7   1        7.64       13.72      3.46 o 
  -9  -7   1        0.94        0.56      1.81 o 
  -8  -7   1        0.11        0.74      1.63 o 
  -7  -7   1       37.81       34.19      3.38 o 
  -6  -7   1        1.73       -2.09      1.83 o 
  -5  -7   1      450.48      481.22     12.82 o 
  -4  -7   1       20.60       29.25      5.14 o 
  -3  -7   1       22.86       12.49      2.14 o 
  -2  -7   1     1074.57     1072.55     15.86 o 
  -1  -7   1      313.33      384.03     12.16 o 
   0  -7   1       95.51      105.66      3.36 o 
   1  -7   1      139.18      148.25      4.31 o 
   2  -7   1      301.89      273.81      6.16 o 
   3  -7   1        3.50        5.60      1.39 o 
   4  -7   1        0.23        2.48      1.71 o 
   5  -7   1     1011.64     1016.47     16.30 o 
   6  -7   1      527.17      493.98      9.82 o 
   7  -7   1        5.10        1.97      1.59 o 
   8  -7   1        5.33        6.13      2.42 o 
   9  -7   1        2.11        1.13      2.72 o 
  10  -7   1       11.28        8.62      3.17 o 
 -10  -6   1       32.86       29.17      4.33 o 
  -9  -6   1        0.26        2.03      1.82 o 
  -8  -6   1        9.51        7.03      2.07 o 
  -7  -6   1       66.89       81.47      4.81 o 
  -6  -6   1      245.17      226.16      5.34 o 
  -5  -6   1       11.15        7.64      2.01 o 
  -4  -6   1      233.62      247.43      8.35 o 
  -3  -6   1      282.05      291.41      6.69 o 
  -2  -6   1        5.68        6.26      0.75 o 
  -1  -6   1      199.90      267.44      9.52 o 
   0  -6   1     2819.27     2999.50     30.98 o 
   1  -6   1     1063.35     1041.30      8.40 o 
   2  -6   1     1336.34     1350.73     11.55 o 
   3  -6   1      280.35      265.76      6.77 o 
   4  -6   1       44.23       49.53      3.49 o 
   5  -6   1       36.11       29.67      2.49 o 
   6  -6   1      443.58      415.12      9.98 o 
   7  -6   1       90.61       87.12      5.02 o 
   8  -6   1        0.12        0.15      1.52 o 
   9  -6   1        7.37        6.96      2.60 o 
  10  -6   1        0.01       -4.66      3.11 o 
 -10  -5   1       39.36       46.37      8.06 o 
  -9  -5   1      113.97      136.78     11.90 o 
  -8  -5   1       19.24       17.63      2.85 o 
  -7  -5   1        0.10        1.51      1.54 o 
  -6  -5   1      134.39      137.91      5.60 o 
  -5  -5   1       38.52       54.13      4.27 o 
  -4  -5   1      638.88      718.19     13.56 o 
  -3  -5   1     1706.72     1718.19     22.91 o 
  -2  -5   1       17.55       10.08      0.76 o 
  -1  -5   1       20.12       19.60      1.91 o 
   0  -5   1      194.52      147.31      3.64 o 
   1  -5   1       13.25       16.69      1.07 o 
   2  -5   1       29.87       16.18      1.18 o 
   3  -5   1        0.22       11.08      1.65 o 
   4  -5   1      563.50      605.13     13.28 o 
   5  -5   1        2.47       11.72      1.42 o 
   6  -5   1      415.87      417.53      7.71 o 
   7  -5   1       18.88       17.58      2.13 o 
   8  -5   1       40.70       44.53      3.49 o 
   9  -5   1        8.25        7.42      4.88 o 
  10  -5   1       14.56        7.71      3.38 o 
 -11  -4   1        0.05       -2.77      2.50 o 
 -10  -4   1        3.24        8.39      3.05 o 
  -9  -4   1       18.25       18.89      3.79 o 
  -8  -4   1       14.68       11.45      1.59 o 
  -7  -4   1       79.87       82.42      3.97 o 
  -6  -4   1      247.19      237.91      7.07 o 
  -5  -4   1       41.66       51.23      4.96 o 
  -4  -4   1     1474.99     1759.17     41.42 o 
  -3  -4   1      246.93      290.76      5.24 o 
  -2  -4   1     1057.09     1126.78     10.58 o 
  -1  -4   1       17.87       24.07      2.39 o 
   0  -4   1      302.42      319.78      4.65 o 
   1  -4   1       13.18       17.08      1.03 o 
   3  -4   1        3.58        4.77      1.25 o 
   4  -4   1      922.35     1017.96     10.60 o 
   5  -4   1      378.76      334.30      5.47 o 
   6  -4   1       91.15       96.06      3.52 o 
   7  -4   1      162.87      153.45      5.70 o 
   8  -4   1        2.92        1.03      1.70 o 
   9  -4   1        8.01        2.52      1.86 o 
  10  -4   1       31.72       27.37      3.72 o 
  11  -4   1       24.90       27.76      3.66 o 
 -11  -3   1       40.49       38.35      4.36 o 
 -10  -3   1       34.32       32.87      3.78 o 
  -9  -3   1       30.34       24.54      3.32 o 
  -8  -3   1      158.20      155.30      5.54 o 
  -7  -3   1      156.35      138.99      4.92 o 
  -6  -3   1      543.84      542.44      8.93 o 
  -5  -3   1       28.61       37.02      2.35 o 
  -4  -3   1      410.39      410.61      7.80 o 
  -3  -3   1     2033.43     1962.46     19.13 o 
  -2  -3   1     1299.32     1197.96      6.76 o 
  -1  -3   1    11453.56    10615.41     23.80 o 
   0  -3   1      362.45      335.84      6.54 o 
   1  -3   1      329.57      216.41      6.27 o 
   2  -3   1      533.27      484.35      5.85 o 
   3  -3   1      191.48      221.38      4.72 o 
   4  -3   1      522.29      531.56      5.09 o 
   5  -3   1     1138.63     1205.78     10.91 o 
   6  -3   1       41.22       43.06      2.42 o 
   7  -3   1      440.17      437.43      7.68 o 
   8  -3   1       29.60       30.23      2.91 o 
   9  -3   1        2.93        0.53      2.06 o 
  10  -3   1       16.72       13.95      2.59 o 
  11  -3   1       33.50       40.77      6.88 o 
 -11  -2   1       26.89       28.29      5.11 o 
 -10  -2   1       52.84       55.70      4.82 o 
  -9  -2   1      452.92      472.02     12.42 o 
  -8  -2   1        5.91        7.88      1.71 o 
  -7  -2   1      221.28      216.66      5.45 o 
  -6  -2   1      197.74      193.94      4.81 o 
  -5  -2   1      551.37      563.07      7.49 o 
  -4  -2   1     2233.19     2425.83     16.10 o 
  -3  -2   1       68.20       59.26      2.06 o 
  -2  -2   1    17718.70    17533.29     60.11 o 
  -1  -2   1     5636.60     5357.95     33.16 o 
   1  -2   1      100.55       98.30      2.90 o 
   2  -2   1      178.07      212.11      4.31 o 
   3  -2   1      186.48      179.30      2.87 o 
   4  -2   1     1197.39     1130.30      9.42 o 
   5  -2   1      350.85      360.40      5.93 o 
   6  -2   1      100.41      102.57      3.52 o 
   7  -2   1        5.39        2.16      0.97 o 
   8  -2   1        7.01        6.68      1.74 o 
   9  -2   1        0.26       -2.03      2.73 o 
  10  -2   1       10.55       10.22      3.10 o 
  11  -2   1        0.14        0.07      2.74 o 
 -11  -1   1       12.61       14.48      4.07 o 
 -10  -1   1      157.52      155.06      7.61 o 
  -9  -1   1        0.07       -1.84      1.92 o 
  -8  -1   1      201.70      211.29      5.61 o 
  -7  -1   1       46.77       35.77      2.32 o 
  -6  -1   1      178.25      155.19      4.21 o 
  -5  -1   1       53.62       69.25      2.62 o 
  -4  -1   1       37.46       55.48      1.80 o 
  -3  -1   1      176.99      173.26      2.91 o 
  -2  -1   1     6818.20     6804.02     27.88 o 
   2  -1   1       29.44       44.46      1.15 o 
   3  -1   1      444.43      492.82      4.42 o 
   4  -1   1     1215.75     1169.08      8.28 o 
   5  -1   1       93.78      110.55      2.67 o 
   6  -1   1       55.18       44.76      2.08 o 
   7  -1   1      126.98      127.11      3.62 o 
   8  -1   1      151.98      146.00      5.29 o 
   9  -1   1        1.10        4.88      2.26 o 
  10  -1   1        2.09        1.10      2.24 o 
  11  -1   1        2.13        3.59      6.76 o 
 -11   0   1        4.95        5.35      2.65 o 
 -10   0   1      278.90      286.61      9.17 o 
  -9   0   1      109.25      116.68      5.71 o 
  -8   0   1      163.02      139.67      4.42 o 
  -7   0   1       44.24       34.84      2.21 o 
  -6   0   1       34.48       23.60      1.60 o 
  -5   0   1      365.79      409.45      5.41 o 
  -4   0   1      297.13      304.03      3.63 o 
  -3   0   1     1277.65     1247.59      7.70 o 
  -2   0   1     2398.05     2344.66     10.83 o 
   2   0   1     5541.65     5583.83     30.26 o 
   3   0   1      716.82      666.32      5.25 o 
   4   0   1        9.92        3.46      0.63 o 
   5   0   1      280.23      352.96      5.12 o 
   6   0   1       76.97       86.51      2.25 o 
   7   0   1      259.24      222.27      9.34 o 
   8   0   1        0.00       -2.13      1.42 o 
   9   0   1       64.12       74.23      6.10 o 
  10   0   1       26.51       24.98      3.23 o 
  11   0   1        2.54       -2.76      3.00 o 
 -11   1   1        0.03       -0.76      2.85 o 
 -10   1   1       79.20       88.78      6.55 o 
  -9   1   1      377.68      404.68     10.23 o 
  -8   1   1      572.49      561.55     11.20 o 
  -7   1   1      192.34      188.90      5.46 o 
  -6   1   1      610.77      683.62      8.03 o 
  -5   1   1        0.14        0.63      0.79 o 
  -3   1   1      478.43      417.35      4.67 o 
  -2   1   1      302.27      317.15      5.02 o 
   2   1   1     6725.78     6684.36     46.27 o 
   3   1   1      434.21      452.76      5.19 o 
   4   1   1       61.41       62.17      1.77 o 
   5   1   1      349.80      363.01      5.99 o 
   6   1   1      212.31      219.39      5.56 o 
   7   1   1        4.25        2.29      1.25 o 
   8   1   1       67.47       75.94      3.93 o 
   9   1   1        2.35        0.63      2.16 o 
  10   1   1      150.63      163.24      7.81 o 
  11   1   1        3.54        2.44      2.27 o 
 -11   2   1        1.60        0.61      3.11 o 
 -10   2   1        4.33        5.55      3.56 o 
  -9   2   1      455.22      464.99     10.84 o 
  -8   2   1      368.53      371.60      8.84 o 
  -7   2   1      135.24      134.54      5.08 o 
  -6   2   1       13.71       19.29      1.27 o 
  -5   2   1       50.81      102.12      2.49 o 
  -4   2   1      836.72      792.18      5.75 o 
  -3   2   1      263.05      290.51      3.34 o 
  -2   2   1     5231.88     5227.89     38.48 o 
  -1   2   1      311.13      302.06      3.96 o 
   1   2   1    23199.81    22283.61     64.03 o 
   2   2   1      624.82      594.70      8.39 o 
   3   2   1        0.06        0.93      0.57 o 
   4   2   1      114.93      120.94      3.14 o 
   5   2   1       89.46       69.46      2.98 o 
   6   2   1       46.44       42.76      2.59 o 
   7   2   1      488.97      472.33      8.95 o 
   8   2   1      408.75      417.72      9.03 o 
   9   2   1       14.19       12.75      1.97 o 
  10   2   1        4.36        1.75      2.29 o 
  11   2   1       29.81       33.66      4.20 o 
 -11   3   1       40.90       50.19      5.67 o 
 -10   3   1        3.49        4.69      3.06 o 
  -9   3   1      132.51      130.88      6.38 o 
  -8   3   1       54.56       67.87      3.95 o 
  -7   3   1      207.77      201.74      6.13 o 
  -6   3   1      182.14      212.71      4.39 o 
  -5   3   1      686.55      817.09      7.90 o 
  -4   3   1      216.69      255.19      4.04 o 
  -3   3   1       35.30       44.71      1.68 o 
  -2   3   1       34.41       36.62      2.18 o 
  -1   3   1      227.00      238.17      3.52 o 
   0   3   1     1346.41     1308.93     12.24 o 
   1   3   1      994.56      966.31      7.23 o 
   2   3   1      578.47      575.27      8.21 o 
   3   3   1      382.56      441.21      6.10 o 
   4   3   1      232.93      264.05      4.69 o 
   5   3   1      146.21      206.01      5.15 o 
   6   3   1       18.96       22.01      1.99 o 
   7   3   1      247.05      241.56      6.59 o 
   8   3   1      271.76      295.50      7.72 o 
   9   3   1       95.41      100.90      4.80 o 
  10   3   1      219.72      223.90      9.20 o 
  11   3   1        3.80        3.50      2.90 o 
 -11   4   1       16.20       20.67      4.32 o 
 -10   4   1       38.58       39.77      3.85 o 
  -9   4   1       12.79        5.21      2.71 o 
  -8   4   1       70.50       66.32      3.89 o 
  -7   4   1      185.77      151.97      5.32 o 
  -6   4   1      237.95      200.00      4.41 o 
  -5   4   1      300.37      285.58      4.91 o 
  -4   4   1       48.44       71.00      2.74 o 
  -3   4   1        2.40        4.53      1.02 o 
  -2   4   1       92.27      123.27      2.76 o 
  -1   4   1      998.74     1060.24      7.15 o 
   0   4   1    11092.83    10965.98     92.95 o 
   1   4   1     1391.23     1493.02     18.02 o 
   2   4   1     8762.04     8699.42     31.52 o 
   3   4   1      229.60      246.11      4.66 o 
   4   4   1        4.68       12.39      1.71 o 
   5   4   1       14.21        8.93      1.57 o 
   6   4   1        0.16        1.41      1.27 o 
   7   4   1        1.98       -0.46      1.35 o 
   8   4   1       61.95       62.56      3.61 o 
   9   4   1       68.07       71.76      4.26 o 
  10   4   1       51.62       58.53      4.99 o 
  11   4   1        0.13        0.81      2.41 o 
 -10   5   1       27.56       31.87      4.36 o 
  -9   5   1        1.10        1.91      2.28 o 
  -8   5   1        0.56       -2.84      2.34 o 
  -7   5   1      423.37      411.55      8.74 o 
  -6   5   1       62.91       73.28      2.85 o 
  -5   5   1      246.15      248.34      4.79 o 
  -4   5   1     1484.78     1429.42     16.14 o 
  -3   5   1        0.01        0.40      2.46 o 
  -2   5   1      590.68      533.55      6.03 o 
  -1   5   1       59.71       75.81      1.99 o 
   0   5   1        3.81        0.55      0.57 o 
   1   5   1      732.68      704.34     10.93 o 
   2   5   1       90.63      109.71      3.42 o 
   3   5   1     6166.99     6684.85     34.48 o 
   4   5   1      232.93      271.21      8.14 o 
   5   5   1      315.88      387.21      8.62 o 
   6   5   1      167.36      177.73      6.31 o 
   7   5   1        0.60       -0.89      1.89 o 
   8   5   1       19.35       12.81      3.23 o 
   9   5   1       17.05       13.72      2.86 o 
  10   5   1        7.57        4.32      3.82 o 
  11   5   1        3.18       -0.30      3.64 o 
 -10   6   1       10.86       14.33      3.25 o 
  -9   6   1        9.64       10.81      2.67 o 
  -8   6   1       12.36       12.48      2.98 o 
  -7   6   1       16.24       20.38      2.12 o 
  -6   6   1       25.78       21.53      1.88 o 
  -5   6   1      102.40       98.25      4.38 o 
  -4   6   1       66.65       63.44      4.27 o 
  -3   6   1       31.41       39.79      2.63 o 
  -2   6   1      403.50      418.33      5.75 o 
  -1   6   1      298.32      264.99      4.04 o 
   0   6   1      183.30      249.45      5.07 o 
   1   6   1       50.99       66.03      2.73 o 
   2   6   1     7138.58     7257.31     53.69 o 
   3   6   1       80.86       88.63      4.46 o 
   4   6   1       24.33       21.04      3.49 o 
   5   6   1      238.03      301.99      7.99 o 
   6   6   1       64.66       63.19      4.03 o 
   7   6   1        6.74        7.32      1.73 o 
   8   6   1        5.36        4.62      1.70 o 
   9   6   1       23.86       29.45      3.30 o 
  10   6   1        5.01        5.72      3.58 o 
 -10   7   1        2.63        3.44      4.91 o 
  -9   7   1        0.10        3.80      2.92 o 
  -8   7   1      104.43      112.63      7.00 o 
  -7   7   1        1.52        2.33      2.34 o 
  -6   7   1      555.34      553.50      9.68 o 
  -5   7   1      157.58      141.05      4.64 o 
  -4   7   1       52.45       66.69      3.97 o 
  -3   7   1        8.26       11.59      1.31 o 
  -2   7   1      979.59     1066.94      9.58 o 
  -1   7   1      691.52      643.57      9.34 o 
   0   7   1     1368.69     1515.01     15.46 o 
   1   7   1      106.12      111.98      4.69 o 
   2   7   1      254.02      338.53     10.20 o 
   3   7   1        0.10        1.46      1.45 o 
   4   7   1      788.92      830.06     16.47 o 
   5   7   1      154.96      148.99      8.85 o 
   6   7   1        1.07       -0.46      1.58 o 
   7   7   1       63.58       61.44      4.44 o 
   8   7   1        0.48        0.41      1.96 o 
   9   7   1       14.16        9.91      2.34 o 
  10   7   1       23.34       31.59      5.03 o 
  -9   8   1        9.91        6.26      2.51 o 
  -8   8   1        0.02        4.27      2.60 o 
  -7   8   1      419.28      414.11     15.06 o 
  -6   8   1      640.27      620.99     16.39 o 
  -5   8   1      351.33      370.26     10.41 o 
  -4   8   1      450.06      470.01     10.67 o 
  -3   8   1       85.98      112.27      5.45 o 
  -2   8   1       16.33       27.98      1.95 o 
  -1   8   1      436.67      401.17      7.72 o 
   0   8   1      797.00      705.69     11.36 o 
   1   8   1       93.22      111.52      5.14 o 
   2   8   1     1300.28     1309.74     42.15 o 
   3   8   1      497.20      466.42     11.18 o 
   4   8   1      782.23      765.20     15.10 o 
   5   8   1      145.15      156.16      7.41 o 
   6   8   1      184.28      199.69      7.41 o 
   7   8   1       93.85       92.07      5.48 o 
   8   8   1        8.76        7.00      2.16 o 
   9   8   1        4.64        1.15      1.79 o 
  10   8   1        3.79        1.03      2.33 o 
  -9   9   1        1.75        2.88      2.41 o 
  -8   9   1        1.41        4.35      2.53 o 
  -7   9   1        2.90        1.76      2.59 o 
  -6   9   1       56.34       59.70      4.95 o 
  -5   9   1      736.40      722.93     14.79 o 
  -4   9   1      230.24      203.51      5.79 o 
  -3   9   1      377.28      369.20     10.61 o 
  -2   9   1        6.94        3.66      1.43 o 
  -1   9   1       54.22       59.22      3.23 o 
   0   9   1       53.10       57.55      3.00 o 
   1   9   1       89.03      123.70      4.31 o 
   2   9   1      146.84      122.09      5.80 o 
   3   9   1        0.03       -2.16      1.86 o 
   4   9   1      177.71      170.27      7.55 o 
   5   9   1       71.08       68.17      5.22 o 
   6   9   1      730.65      742.95     22.76 o 
   7   9   1      116.84      117.11      6.23 o 
   8   9   1      105.93      101.72      6.07 o 
   9   9   1        4.73        2.33      2.00 o 
  -9  10   1       15.58       14.51      3.42 o 
  -8  10   1        0.16       -0.05      2.42 o 
  -7  10   1        0.55       -0.20      4.10 o 
  -6  10   1      117.23      127.28      7.08 o 
  -5  10   1        4.71        5.02      2.32 o 
  -4  10   1       46.27       43.25      3.89 o 
  -3  10   1      324.61      326.49     13.09 o 
  -2  10   1      187.79      193.14      6.55 o 
  -1  10   1        9.57       13.21      1.75 o 
   0  10   1        2.92        0.59      1.13 o 
   1  10   1       23.62       22.81      2.45 o 
   2  10   1       45.53       47.52      4.36 o 
   3  10   1      269.59      276.65      9.45 o 
   4  10   1      203.36      206.28      8.84 o 
   5  10   1      140.97      138.15      7.38 o 
   6  10   1      208.77      240.76     10.21 o 
   7  10   1       27.58       37.40      3.96 o 
   8  10   1       86.97       86.69      5.84 o 
   9  10   1        2.60        2.86      2.04 o 
  -8  11   1        1.62       -0.55      2.99 o 
  -7  11   1        5.97       11.64      3.89 o 
  -6  11   1       62.92       66.75      5.37 o 
  -5  11   1      537.45      585.30     19.24 o 
  -4  11   1       42.33       40.81      4.12 o 
  -3  11   1       29.48       29.88      5.00 o 
  -2  11   1       52.98       47.23      3.68 o 
  -1  11   1       37.96       23.41      2.37 o 
   0  11   1       76.52       72.17      3.80 o 
   1  11   1       36.45       31.73      2.96 o 
   2  11   1     1111.67     1102.36     46.84 o 
   3  11   1        0.18       12.07      3.17 o 
   4  11   1      521.18      523.82     14.06 o 
   5  11   1      116.85      102.18      6.68 o 
   6  11   1        1.86        2.28      2.10 o 
   7  11   1       44.55       46.80      4.41 o 
   8  11   1        0.02       -0.32      2.84 o 
   9  11   1       26.53       29.02      3.76 o 
  -8  12   1        5.42        7.42      3.06 o 
  -7  12   1        1.07       -0.52      2.61 o 
  -6  12   1       43.82       51.56      5.08 o 
  -5  12   1        1.71        0.12      2.07 o 
  -4  12   1       12.83        5.10      3.13 o 
  -3  12   1        5.83       -1.60      2.03 o 
  -2  12   1        9.63       14.17      2.39 o 
  -1  12   1      148.09      126.06      5.50 o 
   0  12   1        1.13        0.14      1.35 o 
   1  12   1       25.21       29.05      3.04 o 
   2  12   1        5.64        5.30      1.88 o 
   3  12   1       67.62       74.40      5.48 o 
   4  12   1      401.08      387.03     12.64 o 
   5  12   1       19.41       14.42      2.77 o 
   6  12   1       24.64       25.38      5.81 o 
   7  12   1       14.50       16.00      2.92 o 
   8  12   1       46.68       39.25      4.21 o 
  -7  13   1        1.26        1.73      2.58 o 
  -6  13   1        0.22        1.45      2.57 o 
  -5  13   1       70.57       72.50      5.64 o 
  -4  13   1       44.01       44.63      4.38 o 
  -3  13   1      220.93      185.95      7.75 o 
  -2  13   1       56.30       52.27      4.07 o 
  -1  13   1        8.52        7.51      1.87 o 
   0  13   1       22.76       14.01      2.00 o 
   1  13   1      104.86       95.34      4.70 o 
   2  13   1       75.73       69.81      4.74 o 
   3  13   1        0.61        1.98      2.81 o 
   4  13   1        0.23        1.48      2.22 o 
   5  13   1       28.63       31.53      4.85 o 
   6  13   1       71.91       70.71      6.20 o 
   7  13   1       17.52       15.41      3.01 o 
  -6  14   1        0.43        3.72      3.23 o 
  -5  14   1       27.32       28.60      4.04 o 
  -4  14   1       24.63       28.46      5.23 o 
  -3  14   1        2.36       -4.11      2.74 o 
  -2  14   1       14.59       14.89      2.78 o 
  -1  14   1      105.95       94.39      5.29 o 
   0  14   1        3.38        1.93      1.42 o 
   1  14   1       36.75       34.46      3.12 o 
   2  14   1        3.41        5.56      1.72 o 
   3  14   1        0.29        3.52      2.05 o 
   4  14   1       17.38       15.22      4.43 o 
   5  14   1       15.16       17.21      3.66 o 
   6  14   1       14.26       17.20      3.75 o 
  -5  15   1        8.49        7.31      3.46 o 
  -4  15   1       16.24       15.10      5.32 o 
  -3  15   1       13.33       18.80      4.20 o 
  -2  15   1        0.09       -0.99      2.01 o 
  -1  15   1        0.34       -1.91      2.30 o 
   0  15   1        5.59        6.41      2.62 o 
   1  15   1        1.78       -2.76      2.30 o 
   2  15   1        4.41        3.89      2.08 o 
   3  15   1       24.20       31.96      5.57 o 
   4  15   1        3.74        3.42      2.67 o 
   5  15   1        0.04       -1.03      2.64 o 
  -4  16   1        2.34        1.56      3.06 o 
  -3  16   1        3.70        4.32      3.11 o 
  -2  16   1       24.76       26.15      3.63 o 
  -1  16   1        0.67        0.49      2.32 o 
   0  16   1       58.00       57.14      5.94 o 
   1  16   1       11.58       13.99      3.60 o 
   2  16   1        1.65        0.12      2.20 o 
   3  16   1        1.49       -4.56      3.45 o 
   4  16   1        0.27        1.13      2.68 o 
  -1  17   1       42.20       34.76      5.11 o 
   0  17   1       22.00       28.04      4.49 o 
   1  17   1       30.31       49.07      5.92 o 
   2  17   1        2.91        9.40      3.23 o 
   0 -17   2       29.76       43.01      5.89 o 
  -4 -16   2       11.03       15.15      4.74 o 
  -3 -16   2        7.38        4.84      2.77 o 
  -2 -16   2       38.12       43.22      5.31 o 
  -1 -16   2       36.24       40.07      5.13 o 
   0 -16   2        9.76       16.79      3.67 o 
   1 -16   2        3.06        5.62      3.58 o 
   2 -16   2        2.65        1.30      3.43 o 
   3 -16   2        8.10        3.47      2.16 o 
  -5 -15   2       21.67       30.13      5.88 o 
  -4 -15   2        5.61       12.83      4.68 o 
  -3 -15   2       14.06       13.87      4.71 o 
  -2 -15   2        3.83        2.29      2.35 o 
  -1 -15   2        9.85       14.75      3.20 o 
   0 -15   2        0.01       -2.13      2.32 o 
   1 -15   2       12.79       11.74      3.33 o 
   2 -15   2        8.48        9.22      3.07 o 
   3 -15   2       13.71       17.55      4.15 o 
   4 -15   2        8.33       12.33      3.82 o 
   5 -15   2       16.78       18.82      4.69 o 
  -6 -14   2       14.37       16.63      4.91 o 
  -5 -14   2        0.15        3.58      2.95 o 
  -4 -14   2        1.89        3.98      3.75 o 
  -3 -14   2        8.12        7.04      3.87 o 
  -2 -14   2        7.29        7.08      2.41 o 
  -1 -14   2        0.01       -1.28      2.01 o 
   0 -14   2       34.23       36.38      4.53 o 
   1 -14   2       17.01       13.05      3.00 o 
   2 -14   2        0.43        2.87      3.33 o 
   3 -14   2        4.74        2.11      2.39 o 
   4 -14   2        7.73        8.13      4.49 o 
   5 -14   2        2.24        6.55      3.06 o 
   6 -14   2        0.26       -0.20      3.01 o 
  -7 -13   2       22.43       18.03      5.07 o 
  -6 -13   2        4.20        5.56      3.40 o 
  -5 -13   2      112.39      118.62     10.77 o 
  -4 -13   2       84.46       74.96      8.34 o 
  -3 -13   2        6.54       13.74      4.47 o 
  -2 -13   2       13.05        9.47      4.20 o 
  -1 -13   2      125.47      118.68      7.30 o 
   0 -13   2       14.69       12.84      2.70 o 
   1 -13   2        7.59        5.90      4.00 o 
   2 -13   2       16.62       26.84      4.72 o 
   3 -13   2        2.31       -0.77      2.44 o 
   4 -13   2       20.49       22.87      8.47 o 
   5 -13   2        4.42        5.12      2.60 o 
   6 -13   2       50.38       64.21      7.00 o 
   7 -13   2        7.18        5.98      3.15 o 
  -8 -12   2       27.90       30.24      4.86 o 
  -7 -12   2       14.17       11.42      4.55 o 
  -6 -12   2       13.31       12.05      4.63 o 
  -5 -12   2       35.19       29.03      5.58 o 
  -4 -12   2      200.41      230.65     13.82 o 
  -3 -12   2      292.22      311.86     15.60 o 
  -2 -12   2      226.35      202.65      6.81 o 
  -1 -12   2       10.81        9.42      1.70 o 
   0 -12   2      185.53      167.81      5.66 o 
   1 -12   2       21.08       23.58      2.57 o 
   2 -12   2       87.86       86.33      5.73 o 
   3 -12   2       24.85       20.36      2.82 o 
   4 -12   2       31.69       26.94      3.38 o 
   5 -12   2       20.12       23.69      3.61 o 
   6 -12   2       10.82       12.35      2.86 o 
   7 -12   2       20.88       15.88      3.16 o 
   8 -12   2        1.11        4.66      2.99 o 
  -8 -11   2       39.96       49.97      6.56 o 
  -7 -11   2        0.60        4.35      2.82 o 
  -6 -11   2        2.20        1.90      2.34 o 
  -5 -11   2      133.17      130.43     10.56 o 
  -4 -11   2      133.82      143.17     10.59 o 
  -3 -11   2       60.60       60.79      7.07 o 
  -2 -11   2        1.18        1.36      1.10 o 
  -1 -11   2      678.97      655.99     10.24 o 
   0 -11   2      215.52      220.36      6.10 o 
   1 -11   2       32.71       22.16      2.65 o 
   2 -11   2       27.14       28.85      4.64 o 
   3 -11   2       14.48       15.40      2.32 o 
   4 -11   2       10.18        8.46      2.93 o 
   5 -11   2       24.33       25.16      3.69 o 
   6 -11   2       81.22       87.80      6.17 o 
   7 -11   2       15.85       14.32      3.70 o 
   8 -11   2       72.72       85.64      6.72 o 
  -9 -10   2       35.81       38.42      4.39 o 
  -8 -10   2        1.87        4.36      2.20 o 
  -7 -10   2        1.36        6.76      3.07 o 
  -6 -10   2        7.62        3.62      2.11 o 
  -5 -10   2       25.73       21.05      3.19 o 
  -4 -10   2       70.58       81.00      7.94 o 
  -3 -10   2      452.36      447.20     17.09 o 
  -2 -10   2      649.98      688.49     20.28 o 
  -1 -10   2        3.45        3.24      1.14 o 
   0 -10   2       86.63       69.89      3.34 o 
   1 -10   2       49.63       36.17      2.72 o 
   2 -10   2       37.62       26.30      2.44 o 
   3 -10   2       29.02       43.65      3.47 o 
   4 -10   2        3.94        5.01      3.85 o 
   5 -10   2      215.30      227.81     11.98 o 
   6 -10   2      217.97      237.92      9.50 o 
   7 -10   2        1.26       -1.45      2.90 o 
   8 -10   2        7.52        8.28      2.84 o 
   9 -10   2       13.71       10.79      2.78 o 
  -9  -9   2       10.93       11.70      2.74 o 
  -8  -9   2        0.83        5.48      2.33 o 
  -7  -9   2       52.40       64.70     12.53 o 
  -6  -9   2       68.94       58.33      5.45 o 
  -5  -9   2        0.10       -1.06      4.04 o 
  -4  -9   2      389.01      373.94     11.77 o 
  -3  -9   2      247.93      211.89      7.43 o 
  -2  -9   2       60.07       64.75      3.26 o 
  -1  -9   2       29.03       22.55      1.96 o 
   0  -9   2      561.91      587.72      8.74 o 
   1  -9   2       38.22       31.20      2.42 o 
   2  -9   2      490.06      546.94      9.13 o 
   3  -9   2      142.28      125.78      5.39 o 
   4  -9   2      190.55      167.48      6.69 o 
   5  -9   2       52.13       65.83      4.99 o 
   6  -9   2       80.76       89.93      5.89 o 
   7  -9   2        7.58        9.57      2.58 o 
   8  -9   2       46.04       49.61      5.76 o 
   9  -9   2       94.72      102.36      7.29 o 
 -10  -8   2       13.32       18.53      4.06 o 
  -9  -8   2       26.11       30.58      4.72 o 
  -8  -8   2       56.98       52.56      4.58 o 
  -7  -8   2       68.70       69.46      6.02 o 
  -6  -8   2       84.19       76.52      6.74 o 
  -5  -8   2       37.59       39.48      4.16 o 
  -4  -8   2      257.00      281.89      9.72 o 
  -3  -8   2       60.59       64.98      3.59 o 
  -2  -8   2       69.42       44.07      3.62 o 
  -1  -8   2       97.91      116.45      6.20 o 
   0  -8   2      111.27      110.93      3.53 o 
   1  -8   2      105.00      143.07      4.49 o 
   2  -8   2      207.27      181.66      4.38 o 
   3  -8   2        0.08        0.20      1.87 o 
   4  -8   2        1.38        0.63      3.03 o 
   5  -8   2        0.09        2.78      2.27 o 
   6  -8   2      149.46      171.75      6.26 o 
   7  -8   2       18.07       24.37      2.83 o 
   8  -8   2        1.22        1.47      3.24 o 
   9  -8   2       51.61       57.23      5.64 o 
  10  -8   2       18.48       22.88      4.27 o 
 -10  -7   2       18.75       27.43      4.58 o 
  -9  -7   2        1.80        1.73      3.82 o 
  -8  -7   2       17.92       18.34      2.85 o 
  -7  -7   2        4.88        6.85      2.66 o 
  -6  -7   2       35.42       38.13      4.15 o 
  -5  -7   2      121.11      129.33      6.93 o 
  -4  -7   2       73.08       85.87      5.40 o 
  -3  -7   2       24.57       26.15      2.34 o 
  -2  -7   2       39.76       48.51      7.07 o 
  -1  -7   2      286.50      290.45     11.13 o 
   0  -7   2      640.75      772.55     12.61 o 
   1  -7   2      307.39      349.02      6.45 o 
   2  -7   2      124.72      173.63      4.09 o 
   3  -7   2       24.18       45.38      2.78 o 
   4  -7   2      155.89      169.81      6.60 o 
   5  -7   2       14.67       11.90      2.83 o 
   6  -7   2      183.30      171.14      6.12 o 
   7  -7   2       55.21       55.18      3.70 o 
   8  -7   2       41.15       45.98      3.72 o 
   9  -7   2        3.49        6.07      2.34 o 
  10  -7   2        2.03        1.12      2.50 o 
 -10  -6   2        1.42        2.79      2.63 o 
  -9  -6   2       25.73       22.35      3.85 o 
  -8  -6   2       73.45       72.76      4.81 o 
  -7  -6   2        9.01        4.85      1.67 o 
  -6  -6   2        1.30        1.33      1.43 o 
  -5  -6   2        9.44        7.92      1.02 o 
  -4  -6   2       32.46       59.01      4.29 o 
  -3  -6   2        4.27       10.09      1.75 o 
  -2  -6   2      111.08      130.80      3.10 o 
  -1  -6   2      332.23      403.81     12.24 o 
   0  -6   2      586.61      600.69      8.44 o 
   1  -6   2       87.90       73.88      2.17 o 
   2  -6   2     2635.89     2747.66     15.55 o 
   3  -6   2        5.63        7.65      1.14 o 
   4  -6   2      256.35      205.55      6.65 o 
   5  -6   2       20.40       36.19      2.67 o 
   6  -6   2       77.40       70.76      3.92 o 
   7  -6   2      122.03      112.27      5.08 o 
   8  -6   2       10.76        8.33      1.90 o 
   9  -6   2       38.06       33.41      4.23 o 
  10  -6   2       36.91       43.79      4.91 o 
 -10  -5   2      122.78      126.91      8.76 o 
  -9  -5   2        1.27        1.06      2.77 o 
  -8  -5   2       73.58       66.69      5.31 o 
  -7  -5   2       26.22       23.69      2.76 o 
  -6  -5   2        2.15        6.59      4.64 o 
  -5  -5   2       17.32       19.29      2.82 o 
  -4  -5   2        5.13       23.24      1.51 o 
  -3  -5   2        0.22        1.50      1.36 o 
  -2  -5   2      155.11      152.20      2.99 o 
  -1  -5   2      127.09      134.25      6.74 o 
   0  -5   2      613.83      657.36      6.20 o 
   1  -5   2      628.32      669.16      5.99 o 
   3  -5   2     4256.18     4629.48     23.11 o 
   4  -5   2        3.74        6.76      1.69 o 
   5  -5   2      156.38      166.85      5.21 o 
   6  -5   2      110.44       91.17      2.96 o 
   7  -5   2       93.05       99.71      5.41 o 
   8  -5   2       76.73       77.16      4.53 o 
   9  -5   2        0.58       -0.29      2.18 o 
  10  -5   2        0.86       -2.13      2.80 o 
 -11  -4   2        6.85        6.67      2.91 o 
 -10  -4   2       17.39       23.42      4.30 o 
  -9  -4   2      121.51      123.53      8.07 o 
  -8  -4   2       31.06       32.49      4.21 o 
  -7  -4   2        7.72        8.81      1.91 o 
  -6  -4   2      936.33      999.02     15.04 o 
  -5  -4   2     1103.80     1138.28     30.34 o 
  -4  -4   2      196.74      219.90      7.42 o 
  -3  -4   2     1065.27      997.80      8.09 o 
  -2  -4   2      147.15      148.69      3.99 o 
  -1  -4   2       96.33       88.00      2.23 o 
   0  -4   2     1300.05     1227.06     33.29 o 
   1  -4   2        9.18        7.58      0.89 o 
   2  -4   2      379.47      402.43      5.54 o 
   3  -4   2     1494.44     1545.59     14.53 o 
   4  -4   2      229.83      240.05      4.84 o 
   5  -4   2       12.77       18.99      1.30 o 
   6  -4   2       45.01       30.90      2.67 o 
   7  -4   2        5.65        4.78      1.83 o 
   8  -4   2       75.64       77.65      4.48 o 
   9  -4   2        2.77        0.70      2.33 o 
  10  -4   2       39.31       39.63      4.61 o 
  11  -4   2       11.98        7.72      3.61 o 
 -11  -3   2       81.07       83.46      7.86 o 
 -10  -3   2       62.06       73.35      5.41 o 
  -9  -3   2        7.42        5.43      2.09 o 
  -8  -3   2       90.55       79.05      3.94 o 
  -7  -3   2      213.92      189.80      5.21 o 
  -6  -3   2      104.48      112.11      3.80 o 
  -5  -3   2       81.36       76.72      3.41 o 
  -4  -3   2      220.80      230.57      6.11 o 
  -3  -3   2      316.44      291.64      4.31 o 
  -2  -3   2     1607.08     1560.38     13.27 o 
  -1  -3   2      153.88      155.05      3.46 o 
   0  -3   2       60.02       69.46      3.40 o 
   1  -3   2     1142.47     1119.47     12.94 o 
   2  -3   2      612.45      578.56      6.41 o 
   3  -3   2      164.93      254.96      4.46 o 
   4  -3   2      258.18      238.00      3.81 o 
   5  -3   2      232.13      262.77      5.36 o 
   6  -3   2      309.08      340.60      6.57 o 
   7  -3   2       20.18       28.01      2.78 o 
   8  -3   2        0.07       -1.05      1.91 o 
   9  -3   2        9.22        8.20      2.13 o 
  10  -3   2      137.69      149.18      9.88 o 
  11  -3   2       13.16        8.71      3.72 o 
 -11  -2   2       33.78       40.99      5.86 o 
 -10  -2   2        0.93       -1.66      2.00 o 
  -9  -2   2      108.79       95.48      5.17 o 
  -8  -2   2       73.32       57.66      3.12 o 
  -7  -2   2      323.28      316.95      6.83 o 
  -6  -2   2      157.74      137.47      4.06 o 
  -5  -2   2      478.28      479.35      6.85 o 
  -4  -2   2      429.11      387.54      5.36 o 
  -3  -2   2      122.34      140.42      2.94 o 
  -2  -2   2        1.16        1.09      0.85 o 
  -1  -2   2     1786.44     1817.08      9.01 o 
   0  -2   2      302.50      285.42     10.39 o 
   1  -2   2     5849.89     5539.95     44.34 o 
   2  -2   2     8920.67     8981.59     31.89 o 
   3  -2   2      585.30      582.91      6.82 o 
   4  -2   2      153.30      118.18      2.92 o 
   5  -2   2     1759.24     1888.69     15.26 o 
   6  -2   2      290.83      314.54      6.25 o 
   7  -2   2        3.61       -0.34      1.53 o 
   8  -2   2      580.62      590.24     14.34 o 
   9  -2   2        9.21       10.48      2.32 o 
  10  -2   2       58.61       56.47      4.75 o 
  11  -2   2       92.40      100.17      8.70 o 
 -11  -1   2       46.80       47.78      5.90 o 
 -10  -1   2       23.72       22.60      3.04 o 
  -9  -1   2        5.35        2.26      2.45 o 
  -8  -1   2      756.66      804.74     13.39 o 
  -7  -1   2       20.12       29.88      2.06 o 
  -6  -1   2       55.43       43.44      2.25 o 
  -5  -1   2      193.98      207.84      4.31 o 
  -4  -1   2      159.56      143.87      2.75 o 
  -3  -1   2       83.42       94.66      2.29 o 
  -2  -1   2     7665.57     7647.69     18.71 o 
  -1  -1   2    10829.08    10322.39    271.05 o 
   1  -1   2     1197.63     1285.06     11.84 o 
   2  -1   2       64.93       85.91      3.23 o 
   3  -1   2      272.14      273.80      3.44 o 
   4  -1   2      202.17      291.61      3.79 o 
   5  -1   2      199.24      220.63      4.25 o 
   6  -1   2       50.59       43.50      2.13 o 
   7  -1   2      199.41      183.39      5.15 o 
   8  -1   2      295.85      291.04      7.48 o 
   9  -1   2      389.82      389.50     11.41 o 
  10  -1   2       11.74        6.58      2.89 o 
  11  -1   2        4.03        7.08      3.21 o 
 -11   0   2       90.19       85.43      6.67 o 
 -10   0   2        3.52        3.60      2.58 o 
  -9   0   2       16.66       13.93      2.39 o 
  -8   0   2        0.12       -0.47      2.01 o 
  -7   0   2        6.12        3.69      0.75 o 
  -6   0   2      196.75      172.43      4.00 o 
  -5   0   2       75.81       54.47      1.94 o 
  -4   0   2      445.60      549.03      5.78 o 
  -3   0   2        3.62        6.68      0.60 o 
  -2   0   2     6914.45     7042.01     36.25 o 
  -1   0   2        6.25       17.30      1.79 o 
   1   0   2    21935.61    20427.54     36.55 o 
   2   0   2     1969.54     1951.35     10.56 o 
   3   0   2      116.22      113.36      2.08 o 
   4   0   2      483.02      441.29      4.33 o 
   5   0   2      230.93      202.19      3.43 o 
   6   0   2       45.22       42.61      1.85 o 
   7   0   2        0.05       -1.16      0.88 o 
   8   0   2        3.06        3.42      1.31 o 
   9   0   2      132.47      148.79      5.78 o 
  10   0   2      123.17      116.83      6.76 o 
  11   0   2        0.27       -1.95      2.09 o 
 -11   1   2      113.25      113.93      7.75 o 
 -10   1   2        1.79        8.79      3.14 o 
  -9   1   2        0.12        1.71      1.70 o 
  -8   1   2        3.47        0.98      2.68 o 
  -7   1   2       48.68       39.83      2.95 o 
  -6   1   2       22.56       25.85      1.71 o 
  -5   1   2        0.04       -0.48      0.78 o 
  -4   1   2      329.36      341.75      6.43 o 
  -3   1   2       41.68       61.68      1.48 o 
  -2   1   2      249.37      298.34      2.50 o 
  -1   1   2    23248.06    21319.02    361.27 o 
   1   1   2        0.75        0.33      0.78 o 
   2   1   2      481.89      473.07      4.88 o 
   3   1   2      232.19      246.20      3.47 o 
   4   1   2        1.73        2.69      0.68 o 
   5   1   2        6.36        6.38      0.97 o 
   6   1   2       68.49       67.36      3.22 o 
   7   1   2       62.81       48.11      3.02 o 
   8   1   2       88.33       75.38      3.87 o 
   9   1   2      212.63      208.30      6.78 o 
  10   1   2        1.54       -1.36      2.04 o 
  11   1   2        1.67       -1.26      2.23 o 
 -11   2   2        0.02        0.96      2.97 o 
 -10   2   2       14.91       20.11      3.91 o 
  -9   2   2       76.86       86.44      6.39 o 
  -8   2   2       55.18       66.82      3.95 o 
  -7   2   2      639.80      649.86      9.77 o 
  -6   2   2       92.62      104.29      3.36 o 
  -5   2   2      257.21      268.54      4.79 o 
  -4   2   2     1774.51     1757.69     10.27 o 
  -3   2   2     1651.83     1688.00      7.66 o 
  -2   2   2      810.81      643.43      6.01 o 
  -1   2   2      422.19      440.59      5.63 o 
   0   2   2     4079.45     3970.26     22.08 o 
   1   2   2        0.38        2.01      0.90 o 
   2   2   2     1027.68     1049.65     13.51 o 
   3   2   2      234.56      244.58      3.48 o 
   4   2   2      596.90      619.89      6.91 o 
   5   2   2        9.50        4.89      0.94 o 
   6   2   2      397.22      346.91      7.19 o 
   7   2   2      361.63      350.59      7.79 o 
   8   2   2      125.25      131.35      5.22 o 
   9   2   2       60.61       59.33      3.69 o 
  10   2   2        9.91        6.94      2.08 o 
  11   2   2        0.91        4.23      2.37 o 
 -11   3   2        0.23        2.62      4.34 o 
 -10   3   2        6.54        5.23      2.63 o 
  -9   3   2      109.30      111.65      5.93 o 
  -8   3   2        0.19       -1.37      1.29 o 
  -7   3   2      262.54      276.69      7.58 o 
  -6   3   2      175.45      191.73      5.63 o 
  -5   3   2      103.74       88.26      4.75 o 
  -4   3   2      995.52      955.30     12.56 o 
  -3   3   2      774.95      800.98     13.73 o 
  -2   3   2       59.40       56.16      1.98 o 
  -1   3   2      142.60      110.04      2.05 o 
   0   3   2      465.19      418.76      4.49 o 
   1   3   2    29423.60    26762.22    230.85 o 
   2   3   2       20.54       31.08      1.15 o 
   3   3   2       39.62       43.68      1.73 o 
   4   3   2      913.49     1099.08     10.75 o 
   6   3   2       11.49        9.02      1.32 o 
   7   3   2      288.89      289.53      7.15 o 
   8   3   2      351.02      365.26      8.65 o 
   9   3   2      141.98      146.80      5.86 o 
  10   3   2       10.89       12.97      2.88 o 
  11   3   2        6.01        8.77      2.76 o 
 -10   4   2       60.56       66.02      4.99 o 
  -9   4   2       17.75       12.80      2.67 o 
  -8   4   2      178.51      175.04      8.64 o 
  -7   4   2      298.81      282.93      6.91 o 
  -6   4   2       38.50       30.29      1.92 o 
  -5   4   2       83.09       82.31      2.59 o 
  -4   4   2     1183.06     1248.86     14.76 o 
  -3   4   2       32.74       22.35      2.20 o 
  -2   4   2      107.38      125.20      2.32 o 
  -1   4   2        1.63        3.01      0.52 o 
   0   4   2     1026.90     1036.76      7.42 o 
   1   4   2     5607.62     5768.04     54.29 o 
   2   4   2     2735.63     2753.42     21.17 o 
   3   4   2       34.30       27.55      1.14 o 
   4   4   2     1229.36     1262.00     12.16 o 
   5   4   2     1017.97     1033.94     13.92 o 
   6   4   2      217.59      235.23      6.09 o 
   7   4   2       31.21       32.71      2.58 o 
   8   4   2        7.63        8.14      1.57 o 
   9   4   2       25.21       20.92      2.53 o 
  10   4   2       53.68       56.59      4.79 o 
  11   4   2       15.52       19.67      3.20 o 
 -10   5   2        0.60       -0.18      1.91 o 
  -9   5   2      109.26      105.60      6.78 o 
  -8   5   2      228.49      220.62      9.26 o 
  -7   5   2      212.56      228.56      8.13 o 
  -6   5   2      101.78       81.95      2.79 o 
  -5   5   2      114.21       94.46      2.25 o 
  -4   5   2      476.87      544.65      7.00 o 
  -3   5   2       52.15       47.85      2.42 o 
  -2   5   2      603.94      662.90      7.16 o 
  -1   5   2      127.06      134.54      2.45 o 
   0   5   2       70.94       73.02      1.95 o 
   1   5   2      648.15      639.33      7.27 o 
   2   5   2     1678.89     1585.51     18.44 o 
   3   5   2     1520.57     1606.82     13.83 o 
   4   5   2       83.59      100.73      2.42 o 
   5   5   2       47.67       36.52      2.80 o 
   6   5   2        2.35        1.79      1.72 o 
   7   5   2       81.72       76.41      4.65 o 
   8   5   2      108.40      107.77      5.52 o 
   9   5   2        3.52       -0.44      1.91 o 
  10   5   2      143.66      151.89      9.56 o 
  11   5   2       34.47       28.62      6.66 o 
 -10   6   2        0.12       -0.51      2.43 o 
  -9   6   2        8.68        5.16      2.55 o 
  -8   6   2      280.00      283.76     12.20 o 
  -7   6   2       60.07       55.00      6.21 o 
  -6   6   2      267.96      233.09      5.71 o 
  -5   6   2      189.64      193.41      6.43 o 
  -4   6   2       24.68       34.37      2.32 o 
  -3   6   2      322.18      387.20      5.82 o 
  -2   6   2       50.59       27.99      1.60 o 
  -1   6   2      458.95      685.26      7.42 o 
   0   6   2     3311.77     3481.18     16.28 o 
   1   6   2     2857.96     2883.23     18.21 o 
   2   6   2        1.34        6.22      1.39 o 
   3   6   2     1068.96     1046.50     14.56 o 
   4   6   2      137.18      130.55      4.79 o 
   5   6   2      165.08      208.16      6.58 o 
   6   6   2        0.66        0.43      0.71 o 
   7   6   2       41.74       41.78      3.51 o 
   8   6   2       40.28       37.21      3.36 o 
   9   6   2       12.22       11.63      2.15 o 
  10   6   2       13.91       12.13      3.39 o 
 -10   7   2        4.58        4.06      4.63 o 
  -9   7   2      124.61      140.52      8.22 o 
  -8   7   2       79.59       81.79      6.11 o 
  -7   7   2       36.61       31.09      4.15 o 
  -6   7   2      566.06      573.47     17.51 o 
  -5   7   2        1.69        1.12      0.88 o 
  -4   7   2       17.51       16.35      1.53 o 
  -3   7   2      101.74      106.47      3.40 o 
  -2   7   2      585.43      738.28     13.35 o 
  -1   7   2       17.28       26.38      1.68 o 
   0   7   2      405.10      355.36      5.68 o 
   1   7   2      476.89      388.44      9.50 o 
   2   7   2      786.03      702.36     11.91 o 
   3   7   2       32.35       18.38      2.21 o 
   4   7   2      547.25      556.01     12.03 o 
   5   7   2       33.65       36.97      3.12 o 
   6   7   2        0.20        3.15      1.54 o 
   7   7   2        0.09        0.47      1.51 o 
   8   7   2       74.79       78.13      4.98 o 
   9   7   2        4.38       -1.14      2.01 o 
  10   7   2        3.36        6.46      2.90 o 
  -9   8   2        4.42        5.02      2.84 o 
  -8   8   2      101.47      113.76      7.22 o 
  -7   8   2       11.56       17.69      3.24 o 
  -6   8   2      293.02      299.88     11.47 o 
  -5   8   2      560.96      528.50     12.58 o 
  -4   8   2      923.42      887.60     17.42 o 
  -3   8   2      207.10      190.52      5.48 o 
  -2   8   2        0.01       -0.95      0.82 o 
  -1   8   2      143.01      130.27      3.81 o 
   0   8   2       33.21       29.31      2.08 o 
   1   8   2        0.10        1.75      1.20 o 
   2   8   2      784.57      863.70     13.92 o 
   3   8   2      481.85      465.43     10.87 o 
   4   8   2        2.68        3.04      1.64 o 
   5   8   2      777.79      810.50     13.69 o 
   6   8   2      343.99      354.02      9.70 o 
   7   8   2       36.37       27.88      3.21 o 
   8   8   2       54.51       50.15      4.19 o 
   9   8   2       31.63       32.56      3.65 o 
  10   8   2        9.22        5.63      2.27 o 
  -9   9   2       41.74       38.74      4.93 o 
  -8   9   2        7.42        4.33      2.59 o 
  -7   9   2      307.86      325.67     11.46 o 
  -6   9   2       11.49       11.02      4.22 o 
  -5   9   2      941.67      935.93     16.94 o 
  -4   9   2     2476.67     2530.76     64.46 o 
  -3   9   2        0.03        1.63      1.66 o 
  -2   9   2        5.23       10.98      1.59 o 
  -1   9   2        0.00       -0.16      1.16 o 
   0   9   2       40.16       53.73      3.56 o 
   1   9   2        1.76        2.82      1.04 o 
   2   9   2      631.65      666.81     13.19 o 
   3   9   2       18.52       14.19      2.32 o 
   4   9   2       30.84       32.66      6.01 o 
   5   9   2      788.64      803.97     16.63 o 
   6   9   2      196.81      187.83      7.55 o 
   7   9   2        7.02       12.21      2.74 o 
   8   9   2        3.48        2.16      1.96 o 
   9   9   2        0.09        1.50      2.08 o 
  10   9   2        3.33       -1.07      3.20 o 
  -9  10   2        0.86        3.81      2.62 o 
  -8  10   2        6.97        3.44      2.57 o 
  -7  10   2        2.17       -2.05      2.67 o 
  -6  10   2       41.24       37.24      4.05 o 
  -5  10   2        9.78        6.06      2.62 o 
  -4  10   2      390.97      398.59     10.73 o 
  -3  10   2      147.90      133.68      8.72 o 
  -2  10   2      142.76      125.69      4.72 o 
  -1  10   2       42.07       34.65      2.65 o 
   0  10   2       17.96        5.63      2.07 o 
   1  10   2       46.47       34.04      2.56 o 
   2  10   2      432.02      437.71     11.25 o 
   3  10   2      311.00      287.23     10.30 o 
   4  10   2        3.48       -0.55      2.18 o 
   5  10   2       45.23       50.19      4.53 o 
   6  10   2        3.64       13.51      2.96 o 
   7  10   2      337.22      330.48     10.53 o 
   8  10   2        5.88        3.16      1.82 o 
   9  10   2        7.21        5.09      1.98 o 
  -8  11   2        2.31        3.76      2.75 o 
  -7  11   2       15.57       12.54      3.39 o 
  -6  11   2        7.28        4.16      2.54 o 
  -5  11   2        5.33        5.24      4.16 o 
  -4  11   2      409.42      405.67     11.20 o 
  -3  11   2      189.23      224.09      8.53 o 
  -2  11   2      444.03      427.32      8.88 o 
  -1  11   2        0.51       -2.75      1.83 o 
   0  11   2       50.52       39.51      2.95 o 
   1  11   2      298.76      289.76      9.10 o 
   2  11   2       16.06       13.53      2.90 o 
   3  11   2     1487.57     1556.30     23.00 o 
   4  11   2        0.95        3.07      2.41 o 
   5  11   2       89.57       73.58      5.72 o 
   6  11   2       54.45       48.75      4.12 o 
   7  11   2      155.93      139.92      7.13 o 
   8  11   2       26.99       25.31      3.47 o 
   9  11   2        3.66        3.61      2.32 o 
  -7  12   2        0.05        0.60      4.80 o 
  -6  12   2        0.12        2.25      2.68 o 
  -5  12   2        4.31        1.79      1.97 o 
  -4  12   2      144.80      136.24      6.83 o 
  -3  12   2      165.80      164.33      7.44 o 
  -2  12   2        4.49       11.16      2.10 o 
  -1  12   2       13.47        7.89      1.49 o 
   0  12   2        4.70        3.65      1.37 o 
   1  12   2        8.44        7.78      1.87 o 
   2  12   2       41.83       42.80      3.16 o 
   3  12   2       44.66       40.99      4.52 o 
   4  12   2      111.52       97.14      6.83 o 
   5  12   2        4.48        3.79      2.18 o 
   6  12   2       59.60       44.61      4.06 o 
   7  12   2       88.04       81.75      5.72 o 
   8  12   2        0.00        3.70      2.28 o 
  -7  13   2        0.99        5.74      2.78 o 
  -6  13   2       17.19       18.34      4.23 o 
  -5  13   2        0.25       -1.76      2.34 o 
  -4  13   2      120.63      125.17      7.17 o 
  -3  13   2       53.71       54.79      5.48 o 
  -2  13   2        1.56        5.87      1.67 o 
  -1  13   2      239.44      234.26      7.92 o 
   0  13   2      173.99      174.66      6.60 o 
   1  13   2       13.29        8.85      3.62 o 
   2  13   2        8.24        6.83      2.00 o 
   3  13   2       18.10       16.99      3.02 o 
   4  13   2        0.24        0.81      1.74 o 
   5  13   2       43.39       41.75      4.70 o 
   6  13   2       73.81       65.46      5.05 o 
   7  13   2        0.42        1.24      1.91 o 
  -6  14   2        9.59       13.47      3.19 o 
  -5  14   2        9.23        9.05      2.63 o 
  -4  14   2        0.10        3.72      3.62 o 
  -3  14   2       36.51       49.28      5.19 o 
  -2  14   2      183.46      191.69      6.98 o 
  -1  14   2       84.28       64.08      4.48 o 
   0  14   2        0.00        0.12      1.80 o 
   1  14   2        0.01        0.16      1.26 o 
   2  14   2       46.43       40.04      3.89 o 
   3  14   2       94.58       86.42      5.73 o 
   4  14   2       31.33       33.75      5.79 o 
   5  14   2        7.85       12.04      3.17 o 
   6  14   2       45.13       46.01      4.48 o 
   7  14   2        0.20        1.51      2.26 o 
  -5  15   2       27.82       23.63      3.80 o 
  -4  15   2       54.19       53.72      5.07 o 
  -3  15   2       44.46       39.63      7.09 o 
  -2  15   2       26.40       30.08      3.69 o 
  -1  15   2        4.62        7.35      2.12 o 
   0  15   2       23.26       21.96      2.86 o 
   1  15   2       43.81       41.70      4.85 o 
   2  15   2        3.02        1.78      2.69 o 
   3  15   2       22.27       16.48      4.27 o 
   4  15   2        1.61        8.00      3.86 o 
   5  15   2        8.47       10.64      3.41 o 
   6  15   2        2.00        3.11      2.36 o 
  -3  16   2       32.55       36.02      5.54 o 
  -2  16   2       23.70       29.63      5.80 o 
  -1  16   2        1.13       -0.79      2.37 o 
   0  16   2       62.52       71.63      7.31 o 
   1  16   2        1.13        0.95      1.99 o 
   2  16   2        4.51        3.15      3.27 o 
   3  16   2        0.22       -3.27      3.19 o 
   4  16   2        1.91        5.01      3.20 o 
  -1  17   2        0.94        0.11      4.56 o 
   0  17   2       68.29       75.34      7.11 o 
   1  17   2        9.64       12.83      3.69 o 
   2  17   2       95.81      122.46     12.68 o 
  -3 -16   3        2.09       -1.52      2.01 o 
  -2 -16   3        6.96        4.73      2.48 o 
  -1 -16   3        8.04        9.74      3.06 o 
   0 -16   3       14.06        7.54      2.95 o 
   1 -16   3        4.71        7.56      3.08 o 
   2 -16   3        8.20        2.83      2.77 o 
   3 -16   3        0.74       -4.05      3.32 o 
  -5 -15   3        0.48        4.01      3.22 o 
  -4 -15   3        0.39       -0.06      2.80 o 
  -3 -15   3        0.37        1.74      2.27 o 
  -2 -15   3        0.93        1.22      1.98 o 
  -1 -15   3        1.64        1.99      2.10 o 
   0 -15   3        2.12        2.42      2.01 o 
   1 -15   3       56.97       65.68      6.50 o 
   2 -15   3        0.53       -2.17      4.00 o 
   3 -15   3        0.06       -3.08      2.54 o 
   4 -15   3       10.22       15.05      4.09 o 
   5 -15   3        3.52        9.55      3.83 o 
  -6 -14   3        1.50        3.42      3.34 o 
  -5 -14   3        3.88        5.02      3.74 o 
  -4 -14   3        0.07        3.70      4.09 o 
  -3 -14   3        5.57        9.78      3.76 o 
  -2 -14   3       15.87       15.83      3.28 o 
  -1 -14   3        5.03        3.30      2.04 o 
   0 -14   3       54.88       55.24      5.58 o 
   1 -14   3        0.00        1.27      2.22 o 
   2 -14   3       40.20       30.90      4.52 o 
   3 -14   3        1.80       -1.87      2.53 o 
   4 -14   3       10.81        6.68      2.48 o 
   5 -14   3        0.29        4.52      3.27 o 
   6 -14   3        5.83        9.51      3.81 o 
  -7 -13   3       19.23       19.01      5.53 o 
  -6 -13   3        0.02       -2.23      3.28 o 
  -5 -13   3        1.55        4.96      2.98 o 
  -4 -13   3        3.93        9.13      4.66 o 
  -3 -13   3        1.58       10.79      4.49 o 
  -2 -13   3        2.30        1.00      3.57 o 
  -1 -13   3       13.44       17.97      3.34 o 
   0 -13   3      105.07       94.67      6.65 o 
   1 -13   3       67.09       67.06      6.08 o 
   2 -13   3       59.38       62.94      6.58 o 
   3 -13   3        1.63       -2.02      3.25 o 
   4 -13   3       10.19        6.91      2.44 o 
   5 -13   3        1.07        0.75      2.55 o 
   6 -13   3        0.26        2.56      4.23 o 
   7 -13   3       13.02       19.35      6.12 o 
  -7 -12   3        1.11        3.74      3.45 o 
  -6 -12   3       25.54       29.82      5.70 o 
  -5 -12   3       60.93       59.74      7.77 o 
  -4 -12   3      100.40       99.77      9.44 o 
  -3 -12   3        0.02        2.10      2.77 o 
  -2 -12   3        2.07        0.13      2.79 o 
  -1 -12   3       92.69       95.97      6.60 o 
   0 -12   3       40.39       30.10      4.00 o 
   1 -12   3       49.97       43.19      4.28 o 
   2 -12   3      184.33      158.74      6.33 o 
   3 -12   3      148.62      164.49     10.63 o 
   4 -12   3       16.58       11.49      3.33 o 
   5 -12   3       17.20       22.11      3.71 o 
   6 -12   3       20.22       25.07      3.86 o 
   7 -12   3        7.72        8.33      2.65 o 
  -8 -11   3       17.56       12.54      5.04 o 
  -7 -11   3       16.28       19.37      5.07 o 
  -6 -11   3       19.61       14.64      4.08 o 
  -5 -11   3        1.62        1.20      2.85 o 
  -4 -11   3      147.43      149.07     11.05 o 
  -3 -11   3      123.84      125.27      9.73 o 
  -2 -11   3        0.01        1.20      1.12 o 
  -1 -11   3      165.57      169.68      4.87 o 
   0 -11   3       42.88       48.76      2.92 o 
   1 -11   3       38.00       40.49      2.90 o 
   2 -11   3       74.23       74.72      4.30 o 
   3 -11   3       11.13        9.51      4.38 o 
   4 -11   3       10.14        6.61      1.67 o 
   5 -11   3       82.63       91.23      5.88 o 
   6 -11   3       21.03       20.36      3.48 o 
   7 -11   3       48.38       44.83      4.91 o 
   8 -11   3       40.55       48.56      5.18 o 
  -9 -10   3        0.70        9.91      3.67 o 
  -8 -10   3        0.00        2.97      2.85 o 
  -7 -10   3       83.56       78.62      6.78 o 
  -6 -10   3       41.51       33.50      5.99 o 
  -5 -10   3      115.23       90.82      8.78 o 
  -4 -10   3        0.05       -1.64      2.58 o 
  -3 -10   3       18.41       17.00      4.23 o 
  -2 -10   3      758.56      693.55     15.77 o 
  -1 -10   3       38.03       43.38      2.36 o 
   0 -10   3      410.55      407.21      9.54 o 
   1 -10   3       46.44       30.04      2.96 o 
   2 -10   3       10.52       11.76      2.05 o 
   3 -10   3        9.48       16.37      2.42 o 
   4 -10   3       36.46       40.36      3.13 o 
   5 -10   3        5.88       12.08      2.93 o 
   6 -10   3      116.82      127.04      7.11 o 
   7 -10   3       69.75       72.40      5.81 o 
   8 -10   3       55.21       54.38      5.35 o 
   9 -10   3        2.73        6.88      2.96 o 
  -9  -9   3        1.16        1.64      6.66 o 
  -8  -9   3       40.86       42.74      4.24 o 
  -7  -9   3       12.23       13.64      3.45 o 
  -6  -9   3       12.81        6.04      2.53 o 
  -5  -9   3        0.00       -1.88      3.11 o 
  -4  -9   3        0.34       -4.66      3.14 o 
  -3  -9   3        1.31        3.61      1.75 o 
  -2  -9   3        3.17        4.42      1.03 o 
  -1  -9   3      242.05      241.39      5.07 o 
   0  -9   3        0.72        0.29      0.88 o 
   1  -9   3      323.10      303.21      8.86 o 
   2  -9   3       24.21       13.76      1.45 o 
   3  -9   3       31.05       33.33      4.58 o 
   4  -9   3       80.35       81.47      4.13 o 
   5  -9   3       39.23       38.61      3.88 o 
   6  -9   3      327.63      319.80     10.60 o 
   7  -9   3       50.54       66.12      4.35 o 
   8  -9   3       14.41       20.48      3.68 o 
   9  -9   3        0.41       -2.76      2.44 o 
  -9  -8   3        0.46        1.44      2.39 o 
  -8  -8   3       78.46       73.60      5.27 o 
  -7  -8   3       42.41       33.08      4.52 o 
  -6  -8   3        1.84        1.84      2.11 o 
  -5  -8   3        2.59        4.17      4.41 o 
  -4  -8   3       50.11       65.50      6.69 o 
  -3  -8   3      395.21      403.23      9.79 o 
  -2  -8   3      372.53      384.99      6.90 o 
  -1  -8   3       91.43       70.15      2.77 o 
   0  -8   3        2.07        2.19      0.81 o 
   1  -8   3      290.72      375.82      8.59 o 
   2  -8   3     1314.30     1575.83     17.64 o 
   3  -8   3       29.38       56.38      3.66 o 
   4  -8   3      144.16      210.53      7.17 o 
   5  -8   3      135.32      123.85      6.06 o 
   6  -8   3      714.11      696.87     12.34 o 
   7  -8   3       98.32      101.25      5.13 o 
   8  -8   3        5.37       -0.09      2.81 o 
   9  -8   3        0.17       -0.64      2.77 o 
  10  -8   3       19.76       24.70      4.85 o 
 -10  -7   3       30.54       33.11      5.08 o 
  -9  -7   3       30.23       31.92      4.68 o 
  -8  -7   3       41.73       36.25      3.60 o 
  -7  -7   3        1.36        1.06      4.44 o 
  -6  -7   3       54.51       53.06      5.00 o 
  -5  -7   3       54.49       43.61      4.18 o 
  -4  -7   3       98.72      100.95      5.91 o 
  -3  -7   3        3.10       18.41      2.42 o 
  -2  -7   3       34.09       23.48      1.62 o 
  -1  -7   3      128.59      130.30      7.70 o 
   0  -7   3       75.67       66.74      2.36 o 
   1  -7   3      575.72      592.64      8.27 o 
   2  -7   3       61.23       68.28      2.58 o 
   3  -7   3      215.08      235.39      5.41 o 
   4  -7   3        2.24        3.35      1.64 o 
   5  -7   3       66.52       65.69      4.49 o 
   6  -7   3      616.13      598.43     11.13 o 
   7  -7   3        0.19        0.01      1.60 o 
   8  -7   3       18.68       13.02      2.20 o 
   9  -7   3        2.29        2.66      2.59 o 
  10  -7   3       12.04       14.54      4.06 o 
 -10  -6   3       33.04       38.27      5.23 o 
  -9  -6   3       18.93       19.50      3.66 o 
  -8  -6   3       29.17       27.99      3.20 o 
  -7  -6   3       14.84       18.66      3.41 o 
  -6  -6   3       48.74       57.15      3.17 o 
  -5  -6   3        1.47        2.57      1.01 o 
  -4  -6   3       71.12       67.27      4.66 o 
  -3  -6   3       20.33        5.51      2.91 o 
  -2  -6   3      610.12      534.75     12.00 o 
  -1  -6   3       55.88       50.27      2.35 o 
   0  -6   3      252.04      258.60      7.70 o 
   1  -6   3       32.63       33.18      1.43 o 
   2  -6   3      608.86      647.80      7.44 o 
   3  -6   3       42.90       33.11      2.17 o 
   4  -6   3      136.00      130.45      5.38 o 
   5  -6   3       27.39       46.93      3.76 o 
   6  -6   3       12.41       18.92      1.86 o 
   7  -6   3        2.38        1.06      1.77 o 
   8  -6   3        1.55        0.79      1.67 o 
   9  -6   3        0.95       -0.94      2.50 o 
  10  -6   3       10.75        9.29      2.94 o 
 -10  -5   3        1.60        6.25      2.90 o 
  -9  -5   3       15.71       13.58      3.31 o 
  -8  -5   3       15.25       12.04      2.23 o 
  -7  -5   3      380.24      390.65      9.87 o 
  -6  -5   3      166.49      194.76      8.59 o 
  -5  -5   3      566.94      572.05      8.71 o 
  -4  -5   3       36.83       40.76      2.21 o 
  -3  -5   3        0.08        2.40      0.85 o 
  -2  -5   3     1671.20     1723.19     13.69 o 
  -1  -5   3      145.71      146.21      5.32 o 
   0  -5   3      131.39      168.52      5.35 o 
   1  -5   3       12.70        9.63      1.05 o 
   2  -5   3     3056.12     3258.68     16.13 o 
   3  -5   3      279.57      153.46      3.79 o 
   4  -5   3      355.80      326.32     10.73 o 
   5  -5   3       30.93       39.90      2.78 o 
   6  -5   3       38.47       47.83      2.41 o 
   7  -5   3      243.91      258.34      7.54 o 
   8  -5   3       27.85       27.94      2.86 o 
   9  -5   3        0.08        0.49      2.23 o 
  10  -5   3        0.94       -2.79      3.34 o 
 -10  -4   3       17.87       21.59      4.10 o 
  -9  -4   3        0.01       -1.36      2.19 o 
  -8  -4   3       10.81       10.74      2.02 o 
  -7  -4   3       56.24       56.03      4.25 o 
  -6  -4   3        3.36        1.02      1.83 o 
  -5  -4   3       24.51       18.24      3.09 o 
  -4  -4   3       28.44       32.29      1.84 o 
  -3  -4   3     2838.97     2962.09     15.22 o 
  -2  -4   3       81.76      124.67      3.23 o 
  -1  -4   3      939.96      873.78     17.86 o 
   0  -4   3      260.65      266.93      6.16 o 
   1  -4   3       14.10       15.71      0.96 o 
   2  -4   3       16.13        8.04      1.43 o 
   3  -4   3     2114.15     2706.21     28.39 o 
   4  -4   3       48.62       44.19      3.01 o 
   5  -4   3      109.02       68.47      2.71 o 
   6  -4   3      484.40      451.96      9.16 o 
   7  -4   3       92.55       78.36      4.39 o 
   8  -4   3        7.53        8.15      2.03 o 
   9  -4   3        1.28       -0.61      1.64 o 
  10  -4   3        1.87       -0.38      5.35 o 
  11  -4   3        0.96       -0.93      2.94 o 
 -11  -3   3       31.13       33.34      7.40 o 
 -10  -3   3       10.95       12.49      3.34 o 
  -9  -3   3        1.53        0.55      1.71 o 
  -8  -3   3       38.53       29.88      2.80 o 
  -7  -3   3      335.62      354.37      7.20 o 
  -6  -3   3       32.04       35.45      2.29 o 
  -5  -3   3      317.73      321.19      8.02 o 
  -4  -3   3       17.27       12.13      2.03 o 
  -3  -3   3       76.90      103.96      2.72 o 
  -2  -3   3     1378.22     1660.54      9.87 o 
  -1  -3   3     2443.90     2251.21      9.46 o 
   0  -3   3      315.06      282.45      6.50 o 
   1  -3   3     2055.81     2131.05     19.93 o 
   2  -3   3      344.72      368.90      5.15 o 
   3  -3   3      492.25      660.81      7.20 o 
   4  -3   3      129.52      173.92      3.52 o 
   5  -3   3      199.59      253.54      4.83 o 
   6  -3   3      417.32      382.64      8.26 o 
   7  -3   3       94.19       95.15      4.58 o 
   8  -3   3        0.06       -2.51      1.79 o 
   9  -3   3       52.70       46.83      4.16 o 
  10  -3   3       78.06       88.55      5.99 o 
  11  -3   3        0.07        1.15      3.28 o 
 -11  -2   3        9.88        8.63      3.26 o 
 -10  -2   3       10.85       10.47      2.65 o 
  -9  -2   3      132.37      131.25      5.94 o 
  -8  -2   3      172.95      170.52      6.34 o 
  -7  -2   3        4.07        2.92      1.50 o 
  -6  -2   3      355.56      387.32      8.64 o 
  -5  -2   3       23.55       17.28      1.84 o 
  -4  -2   3        1.78        0.03      0.91 o 
  -3  -2   3        4.27        1.84      0.88 o 
  -2  -2   3     2811.99     2850.61     16.60 o 
  -1  -2   3       69.31       78.98      2.20 o 
   0  -2   3     6172.52     5856.40     55.54 o 
   1  -2   3        4.68        6.97      0.98 o 
   2  -2   3        1.93        5.32      0.99 o 
   3  -2   3       33.23       37.62      1.34 o 
   4  -2   3      840.52      907.88      7.04 o 
   5  -2   3      843.66     1017.09     10.55 o 
   6  -2   3       39.32       44.96      3.60 o 
   7  -2   3       88.09       72.87      4.01 o 
   8  -2   3       62.58       59.14      4.62 o 
   9  -2   3      240.85      255.65      9.32 o 
  10  -2   3        8.01       11.24      2.72 o 
  11  -2   3       11.13       14.97      5.35 o 
 -11  -1   3        3.74        4.02      3.05 o 
 -10  -1   3       47.42       37.05      4.34 o 
  -9  -1   3       25.43       25.72      2.91 o 
  -8  -1   3       42.79       44.12      3.41 o 
  -7  -1   3       20.88       20.15      1.75 o 
  -6  -1   3        1.40        0.61      1.29 o 
  -5  -1   3      580.33      666.58      7.55 o 
  -4  -1   3       49.41       73.30      2.32 o 
  -3  -1   3       10.19        7.44      1.12 o 
  -2  -1   3     1678.22     1581.15     11.65 o 
  -1  -1   3     5573.12     5322.45     21.20 o 
   0  -1   3        3.70        6.11      0.74 o 
   1  -1   3      290.44      293.11      5.70 o 
   2  -1   3     9213.37     9191.41     31.30 o 
   3  -1   3        8.65       12.01      0.75 o 
   4  -1   3     1957.55     1943.49     16.24 o 
   5  -1   3      828.71      884.23      9.37 o 
   6  -1   3       30.76       25.56      2.21 o 
   7  -1   3      375.26      356.32      7.95 o 
   8  -1   3      199.34      197.36      6.39 o 
   9  -1   3       88.60       97.01      5.86 o 
  10  -1   3       13.16       12.55      2.50 o 
  11  -1   3       92.39      112.19      8.82 o 
 -11   0   3       17.23       26.20      4.40 o 
 -10   0   3        0.86        1.19      2.41 o 
  -9   0   3        0.03        0.94      1.49 o 
  -8   0   3      161.27      158.04      6.04 o 
  -7   0   3        4.37        3.17      0.91 o 
  -6   0   3        0.00        0.14      0.64 o 
  -5   0   3      234.87      319.07      4.64 o 
  -4   0   3      352.52      402.80      5.93 o 
  -3   0   3      796.31      900.12      6.67 o 
  -2   0   3      503.40      465.95      4.41 o 
  -1   0   3        1.87        3.53      1.77 o 
   0   0   3     1226.99     1144.27      5.72 o 
   1   0   3    10894.23    10431.47     87.60 o 
   2   0   3    14339.39    13619.40     62.66 o 
   3   0   3      138.01      148.40      2.48 o 
   5   0   3      114.75      100.59      2.53 o 
   6   0   3      820.38      819.16      8.94 o 
   7   0   3       20.22       24.78      1.79 o 
   8   0   3       19.64       20.30      2.26 o 
   9   0   3      435.19      449.48     10.03 o 
  10   0   3       29.57       32.75      3.77 o 
  11   0   3       31.40       37.44      4.16 o 
 -11   1   3       22.14       27.55      4.20 o 
 -10   1   3       10.89       13.96      3.31 o 
  -9   1   3       26.33       25.93      3.94 o 
  -8   1   3       68.19       73.58      4.17 o 
  -7   1   3        2.00        1.46      1.39 o 
  -6   1   3       48.84       72.10      2.94 o 
  -5   1   3       36.34       15.17      1.01 o 
  -4   1   3       34.66       67.97      1.64 o 
  -3   1   3     1206.59     1466.17     10.59 o 
  -2   1   3      151.88      158.49      2.22 o 
  -1   1   3       24.96       31.46      1.08 o 
   0   1   3     5239.23     5107.33     12.17 o 
   1   1   3     5848.71     5510.69     19.32 o 
   2   1   3     1483.99     1369.67      6.80 o 
   3   1   3       29.74       32.04      1.31 o 
   4   1   3      573.54      607.78      6.26 o 
   5   1   3       17.67       14.79      1.32 o 
   6   1   3      671.05      727.80     11.74 o 
   7   1   3      100.52       93.92      3.37 o 
   8   1   3        9.72        7.33      1.62 o 
   9   1   3       10.60       11.69      2.04 o 
  10   1   3       49.51       44.34      4.21 o 
  11   1   3        6.02        0.79      2.08 o 
 -11   2   3        9.51       12.82      4.10 o 
 -10   2   3       75.59       89.53      6.87 o 
  -9   2   3       76.55       79.29      6.32 o 
  -8   2   3      238.33      234.69      7.04 o 
  -7   2   3        2.66        1.13      1.15 o 
  -6   2   3       68.53       90.64      2.87 o 
  -5   2   3      157.21      130.09      3.66 o 
  -4   2   3      373.98      366.31      4.19 o 
  -3   2   3      140.61      156.59      2.14 o 
  -2   2   3       69.96       52.79      1.59 o 
  -1   2   3       96.46      122.81      2.66 o 
   0   2   3        0.36        0.58      0.49 o 
   1   2   3     4980.48     4916.68     18.28 o 
   2   2   3      367.36      238.86      3.01 o 
   3   2   3      328.24      322.29      4.16 o 
   4   2   3      751.07      914.21      7.64 o 
   5   2   3      191.75      183.83      4.24 o 
   6   2   3      187.68      188.36      5.35 o 
   7   2   3      106.70      109.20      4.47 o 
   8   2   3        1.54       -0.94      1.56 o 
   9   2   3      233.08      226.89      7.29 o 
  10   2   3       37.61       38.74      3.99 o 
  11   2   3        0.76        0.38      1.96 o 
 -10   3   3       16.84       15.53      3.39 o 
  -9   3   3       34.50       31.05      4.20 o 
  -8   3   3        0.00       -0.42      1.96 o 
  -7   3   3       52.98       53.00      2.79 o 
  -6   3   3        1.18        2.86      1.00 o 
  -5   3   3      539.71      504.18      7.12 o 
  -4   3   3      140.20      205.86      4.71 o 
  -3   3   3      730.78      922.90      5.85 o 
  -2   3   3      684.40      661.84      6.33 o 
  -1   3   3     3784.04     3431.18     15.21 o 
   0   3   3      106.39      111.27      2.22 o 
   1   3   3       58.43       62.58      1.40 o 
   2   3   3     1368.20     1362.39      9.59 o 
   3   3   3        4.39        1.94      0.65 o 
   4   3   3      175.26      197.83      4.61 o 
   5   3   3       22.98       11.60      1.24 o 
   6   3   3        4.82        5.23      1.23 o 
   7   3   3       32.67       30.95      2.58 o 
   8   3   3     1262.61     1254.44     15.99 o 
   9   3   3      257.35      262.62      7.86 o 
  10   3   3       92.80       94.10      6.06 o 
  11   3   3       43.48       39.85      4.30 o 
 -10   4   3        4.59        3.95      3.27 o 
  -9   4   3       14.43        7.58      2.25 o 
  -8   4   3      149.02      153.32      6.58 o 
  -7   4   3      236.45      234.38      6.30 o 
  -6   4   3      219.36      184.09      4.99 o 
  -5   4   3       43.53       43.71      2.04 o 
  -4   4   3      117.58      192.01      3.82 o 
  -3   4   3       67.50       90.42      3.03 o 
  -2   4   3      682.85      685.87      7.06 o 
  -1   4   3       11.33       18.95      0.84 o 
   0   4   3     1129.12     1077.28      7.40 o 
   1   4   3      162.54      154.56      2.98 o 
   2   4   3     1398.74     1588.13      7.67 o 
   3   4   3      194.14      171.08      3.38 o 
   4   4   3      125.25      107.26      2.51 o 
   5   4   3       47.18       56.71      3.41 o 
   6   4   3       10.74        9.10      1.63 o 
   7   4   3       65.64       65.86      3.55 o 
   8   4   3      286.31      294.02      7.83 o 
   9   4   3       96.08      106.47      5.10 o 
  10   4   3        0.88        4.57      2.25 o 
  11   4   3        0.17       -1.83      2.28 o 
 -10   5   3       14.95        8.93      2.56 o 
  -9   5   3       53.21       48.00      4.14 o 
  -8   5   3      236.00      220.86     10.54 o 
  -7   5   3        2.68        5.55      2.77 o 
  -6   5   3       99.91       96.04      3.33 o 
  -5   5   3       25.86       30.40      1.14 o 
  -4   5   3      109.98      112.40      5.67 o 
  -3   5   3      788.64      850.87     10.10 o 
  -2   5   3      237.84      196.86      3.56 o 
  -1   5   3     1879.09     1787.97     12.06 o 
   0   5   3      635.48      632.93      5.70 o 
   1   5   3      151.41      149.69      3.11 o 
   2   5   3      259.77      249.27      3.27 o 
   3   5   3      447.11      604.78      8.18 o 
   4   5   3      148.03      194.63      3.52 o 
   5   5   3      114.43      149.03      3.78 o 
   6   5   3      275.87      318.23      7.13 o 
   7   5   3      118.97      111.13      5.50 o 
   8   5   3       57.19       54.90      4.16 o 
   9   5   3      145.64      143.05      7.04 o 
  10   5   3        1.08        3.91      2.39 o 
  11   5   3        5.51        6.64      3.30 o 
 -10   6   3        7.87        4.90      2.41 o 
  -9   6   3        1.16        3.42      2.81 o 
  -8   6   3        6.97       10.41      2.88 o 
  -7   6   3      168.62      168.39      9.83 o 
  -6   6   3      331.31      304.41      9.59 o 
  -5   6   3      183.97      198.73      7.10 o 
  -4   6   3       46.64       35.04      1.81 o 
  -3   6   3        0.70        5.86      0.87 o 
  -2   6   3        0.85        0.09      0.60 o 
  -1   6   3        1.56        4.07      0.65 o 
   0   6   3      726.47      800.91      7.33 o 
   1   6   3     1624.12     1775.80     11.78 o 
   2   6   3      730.83      815.13      9.56 o 
   3   6   3      236.63      178.35      4.75 o 
   4   6   3      436.97      445.13      8.73 o 
   5   6   3        3.40        3.64      0.68 o 
   6   6   3       34.47       28.71      2.12 o 
   7   6   3       19.84       27.67      2.97 o 
   8   6   3        8.22        4.29      1.90 o 
   9   6   3       22.01       21.43      2.98 o 
  10   6   3       19.01       21.77      3.31 o 
 -10   7   3       35.27       49.99      9.10 o 
  -9   7   3        1.98        3.95      2.64 o 
  -8   7   3       88.11       92.22      6.48 o 
  -7   7   3        0.12       -1.21      3.51 o 
  -6   7   3      246.32      238.47      8.75 o 
  -5   7   3        4.35        3.35      0.87 o 
  -4   7   3       24.30       22.41      1.34 o 
  -3   7   3        0.27        1.03      0.65 o 
  -2   7   3        3.84        1.04      0.72 o 
  -1   7   3     1655.85     1695.38     13.84 o 
   0   7   3      985.44      837.27      8.81 o 
   1   7   3      687.22      589.30      8.16 o 
   2   7   3       15.34       23.84      1.90 o 
   3   7   3      692.80      701.54     12.26 o 
   4   7   3       77.10       94.00      4.23 o 
   5   7   3        0.29        1.05      1.08 o 
   6   7   3       40.19       43.40      3.41 o 
   7   7   3        7.23        7.89      1.93 o 
   8   7   3        5.76        5.59      1.81 o 
   9   7   3       13.55       11.82      2.28 o 
  10   7   3       12.06       15.50      2.93 o 
  -9   8   3       33.59       32.99      4.58 o 
  -8   8   3        4.48        6.49      4.36 o 
  -7   8   3       39.77       44.38      4.52 o 
  -6   8   3       21.54       26.11      3.33 o 
  -5   8   3        1.59        1.17      0.83 o 
  -4   8   3       24.28       20.19      2.74 o 
  -3   8   3      202.66      151.96      4.73 o 
  -2   8   3      166.75      173.33      4.52 o 
  -1   8   3      231.89      190.16      4.59 o 
   0   8   3      140.44      180.77      5.03 o 
   1   8   3       42.22       38.44      2.92 o 
   2   8   3       57.80       76.01      4.25 o 
   3   8   3      217.46      202.48      8.05 o 
   4   8   3        0.28        0.32      1.74 o 
   5   8   3       15.01       14.23      2.66 o 
   6   8   3      149.59      177.82      7.17 o 
   7   8   3        5.32        5.35      2.00 o 
   8   8   3        3.38        1.59      1.71 o 
   9   8   3       37.00       30.41      3.44 o 
  10   8   3        2.11        0.72      2.03 o 
  -9   9   3        0.01       -0.40      2.59 o 
  -8   9   3       52.01       57.38      6.35 o 
  -7   9   3       58.41       56.01      6.16 o 
  -6   9   3       17.79       12.60      2.94 o 
  -5   9   3      514.84      553.37     12.97 o 
  -4   9   3       50.43       48.27      2.65 o 
  -3   9   3      407.00      372.40      7.12 o 
  -2   9   3       25.32       32.20      2.16 o 
  -1   9   3        7.63        4.05      1.09 o 
   0   9   3        0.01        0.27      0.94 o 
   1   9   3      162.71      201.81      5.65 o 
   2   9   3        4.43        4.23      1.63 o 
   3   9   3      260.47      258.99     12.34 o 
   4   9   3      448.87      479.79     11.82 o 
   5   9   3        2.69        3.73      1.81 o 
   6   9   3      552.17      583.05     12.69 o 
   7   9   3      119.64      103.96      5.83 o 
   8   9   3       39.83       38.20      3.83 o 
   9   9   3       15.97       12.48      2.52 o 
  10   9   3       18.11       16.72      3.70 o 
  -8  10   3       16.31       14.31      3.39 o 
  -7  10   3        0.95       -0.17      2.07 o 
  -6  10   3       75.48       68.87      5.21 o 
  -5  10   3      410.41      421.10     11.80 o 
  -4  10   3       33.17       31.92      3.39 o 
  -3  10   3      905.52      901.24     25.70 o 
  -2  10   3        7.56        4.76      1.83 o 
  -1  10   3       13.84       17.50      1.91 o 
   0  10   3        5.29        2.14      1.27 o 
   1  10   3      129.29      135.39      4.92 o 
   2  10   3        1.95        3.15      1.86 o 
   3  10   3      331.81      317.97     17.46 o 
   4  10   3       81.44       76.68      5.09 o 
   5  10   3        0.02       -1.17      1.56 o 
   6  10   3      200.85      203.36      9.25 o 
   7  10   3      193.85      189.37      7.94 o 
   8  10   3        3.05        2.70      1.78 o 
   9  10   3        3.14        0.22      1.96 o 
  -8  11   3        0.39        2.60      2.81 o 
  -7  11   3        3.54       -1.00      2.32 o 
  -6  11   3        3.04        5.89      2.39 o 
  -5  11   3        1.87        0.68      3.09 o 
  -4  11   3       26.06       16.42      3.50 o 
  -3  11   3      313.30      286.87     11.50 o 
  -2  11   3       70.35       60.45      4.14 o 
  -1  11   3        0.02       -1.17      1.58 o 
   0  11   3      112.73      115.40      4.89 o 
   1  11   3        0.13        3.24      1.73 o 
   2  11   3      231.91      237.99      9.04 o 
   3  11   3     2947.58     2889.35     64.25 o 
   4  11   3        7.79        4.71      1.82 o 
   5  11   3      137.79      145.26      6.48 o 
   6  11   3       65.76       62.09      4.96 o 
   7  11   3        8.85        7.32      1.98 o 
   8  11   3       10.13       12.54      2.51 o 
   9  11   3        3.04       -1.45      3.21 o 
  -7  12   3        4.58        3.75      3.70 o 
  -6  12   3        0.05       -0.40      2.29 o 
  -5  12   3       81.91       70.87      5.19 o 
  -4  12   3        9.82       14.08      3.34 o 
  -3  12   3      359.56      354.06     10.38 o 
  -2  12   3      182.09      177.02      7.07 o 
  -1  12   3        3.52        5.33      1.52 o 
   0  12   3       59.43       59.14      3.79 o 
   1  12   3      174.23      161.18      7.02 o 
   2  12   3        2.81        1.22      1.48 o 
   3  12   3       23.73       27.27      6.36 o 
   4  12   3       24.05       19.22      2.99 o 
   5  12   3       11.73        7.81      1.90 o 
   6  12   3       71.77       65.45      4.86 o 
   7  12   3        1.37        2.13      1.88 o 
   8  12   3       10.21        4.46      2.83 o 
  -7  13   3        0.36        4.29      2.78 o 
  -6  13   3        8.78        3.71      2.48 o 
  -5  13   3       18.76       16.38      5.39 o 
  -4  13   3        0.98        5.03      3.04 o 
  -3  13   3        6.21        3.46      2.28 o 
  -2  13   3       12.35       21.30      2.93 o 
  -1  13   3       81.94       80.29      4.76 o 
   0  13   3        2.31        1.40      1.75 o 
   1  13   3        7.49        3.77      2.32 o 
   2  13   3       41.49       44.14      3.42 o 
   3  13   3        6.35        5.16      2.12 o 
   4  13   3       80.19       64.69      5.58 o 
   5  13   3       11.15        5.76      2.98 o 
   6  13   3        3.89        2.12      1.92 o 
   7  13   3       13.87       14.16      2.90 o 
  -6  14   3       10.64       12.49      3.17 o 
  -5  14   3       12.81       10.74      2.76 o 
  -4  14   3      285.36      309.14     11.11 o 
  -3  14   3        2.31        4.44      2.17 o 
  -2  14   3      194.06      217.64      8.55 o 
  -1  14   3       41.00       33.32      3.39 o 
   0  14   3       24.98       32.41      3.17 o 
   1  14   3       30.50       29.79      2.97 o 
   2  14   3       18.47       18.99      2.85 o 
   3  14   3       10.92       17.40      2.93 o 
   4  14   3       13.73       15.05      3.19 o 
   5  14   3        0.64       -0.35      1.77 o 
   6  14   3        0.69        0.77      1.85 o 
   7  14   3       50.20       62.25      7.33 o 
  -5  15   3       38.28       43.94      5.19 o 
  -4  15   3        3.97        6.80      5.22 o 
  -3  15   3       20.85       16.26      3.90 o 
  -2  15   3       63.23       65.94      5.18 o 
  -1  15   3        7.50        6.72      1.99 o 
   0  15   3       29.53       22.64      2.75 o 
   1  15   3        4.05        1.84      1.77 o 
   2  15   3        0.34       -2.48      3.08 o 
   3  15   3        3.64        2.15      1.94 o 
   4  15   3       82.57       94.78      7.06 o 
   5  15   3       25.96       19.27      3.20 o 
  -3  16   3        7.89       12.04      3.79 o 
  -2  16   3       47.93       68.29     11.51 o 
  -1  16   3        5.33        3.41      2.07 o 
   0  16   3       29.60       35.10      4.81 o 
   1  16   3        0.03       -0.51      2.22 o 
   2  16   3        9.34       11.29      3.30 o 
   3  16   3       10.17       15.42      4.39 o 
   4  16   3        0.46       -1.66      2.85 o 
  -1  17   3        2.59       -0.38      3.26 o 
   0  17   3       24.06       17.65      5.39 o 
   1  17   3        8.87        9.65      3.32 o 
   2  17   3       88.86      104.56      8.07 o 
  -3 -16   4        0.87       -0.61      4.35 o 
  -2 -16   4        1.49        4.49      2.57 o 
  -1 -16   4        3.36        5.76      4.27 o 
   0 -16   4        0.06       -0.48      2.28 o 
   1 -16   4        1.59        5.94      2.95 o 
   2 -16   4        4.98        0.38      2.71 o 
   3 -16   4        2.63       -0.48      2.95 o 
  -4 -15   4        9.51        9.28      2.94 o 
  -3 -15   4        2.88        2.77      2.43 o 
  -2 -15   4        2.26        2.87      5.15 o 
  -1 -15   4        2.04        1.53      2.47 o 
   0 -15   4        3.62        3.61      6.01 o 
   1 -15   4        0.34        4.68      2.88 o 
   2 -15   4       21.75       25.57      4.67 o 
   3 -15   4        8.78       10.34      3.61 o 
   4 -15   4       38.71       45.26      4.91 o 
  -6 -14   4        0.23        0.08      3.36 o 
  -5 -14   4       76.99       74.55      9.28 o 
  -4 -14   4        5.61        3.61      3.65 o 
  -3 -14   4        2.20       -0.22      4.79 o 
  -2 -14   4        1.69       -1.36      2.25 o 
  -1 -14   4       17.62       14.48      4.42 o 
   0 -14   4        3.32        6.41      2.91 o 
   1 -14   4        6.55        0.65      3.18 o 
   2 -14   4        0.19        0.28      4.66 o 
   3 -14   4        0.30        0.19      2.29 o 
   4 -14   4        4.77        4.57      4.65 o 
   5 -14   4       36.76       55.72      6.64 o 
   6 -14   4       16.75       26.14      5.12 o 
  -6 -13   4       37.48       38.66      6.89 o 
  -5 -13   4       47.73       59.47      8.00 o 
  -4 -13   4      191.09      205.98     14.28 o 
  -3 -13   4        4.22        6.94      3.90 o 
  -2 -13   4       18.21       20.96      3.39 o 
  -1 -13   4       25.21       26.68      4.01 o 
   0 -13   4        8.00        7.89      2.76 o 
   1 -13   4       11.93       13.59      3.39 o 
   2 -13   4        0.78       -0.12      2.04 o 
   3 -13   4       24.71       22.89      3.77 o 
   4 -13   4        7.68        3.49      1.90 o 
   5 -13   4        2.34        5.97      3.49 o 
   6 -13   4        2.95        1.72      2.53 o 
   7 -13   4        0.16       -4.22      3.12 o 
  -7 -12   4       10.62       13.32      4.88 o 
  -6 -12   4       91.63      111.57     11.13 o 
  -5 -12   4        6.79        7.98      3.76 o 
  -4 -12   4      112.42      124.72     10.72 o 
  -3 -12   4       76.45       74.91      8.41 o 
  -2 -12   4       29.63       26.92      3.78 o 
  -1 -12   4      182.39      186.44      8.95 o 
   0 -12   4      161.40      139.22      7.93 o 
   1 -12   4       11.40       14.24      3.30 o 
   2 -12   4        5.39       10.28      3.01 o 
   3 -12   4       10.83        8.37      2.41 o 
   4 -12   4        2.74        1.78      1.81 o 
   5 -12   4       30.90       30.81      4.81 o 
   6 -12   4       14.56       12.60      4.98 o 
   7 -12   4       10.90       12.35      3.95 o 
  -8 -11   4       22.75       32.86      7.27 o 
  -7 -11   4       11.51       17.99      5.11 o 
  -6 -11   4        6.59        5.04      3.35 o 
  -5 -11   4       11.20       11.43      3.63 o 
  -4 -11   4      180.48      172.68     12.26 o 
  -3 -11   4      276.64      290.11     15.08 o 
  -2 -11   4      568.22      595.07     15.16 o 
  -1 -11   4        2.48        4.35      2.36 o 
   0 -11   4      301.58      286.15     10.53 o 
   1 -11   4      683.56      654.54     21.42 o 
   2 -11   4      149.84      161.30      5.92 o 
   3 -11   4        7.38        4.05      1.66 o 
   4 -11   4       67.86       58.48      4.13 o 
   5 -11   4       86.31       81.66      5.60 o 
   6 -11   4       36.65       40.58      4.35 o 
   7 -11   4       48.99       56.13      5.22 o 
   8 -11   4        9.67       12.16      4.15 o 
  -8 -10   4       15.09       19.84      5.86 o 
  -7 -10   4        8.05        8.04      3.50 o 
  -6 -10   4       80.30       79.53      8.86 o 
  -5 -10   4       22.97       21.11      4.74 o 
  -4 -10   4       75.23       72.64      7.83 o 
  -3 -10   4      386.97      389.67     17.13 o 
  -2 -10   4        2.56        2.02      0.77 o 
  -1 -10   4       23.43       22.22      3.20 o 
   0 -10   4       79.02       70.37      8.27 o 
   1 -10   4       65.64       83.42      3.70 o 
   2 -10   4       32.86       32.64      2.66 o 
   3 -10   4       19.20        9.86      2.08 o 
   4 -10   4        9.83        9.10      1.79 o 
   5 -10   4      209.44      209.11      8.27 o 
   6 -10   4        0.39        0.64      2.28 o 
   7 -10   4       22.14       15.53      3.24 o 
   8 -10   4        0.31        2.52      2.55 o 
   9 -10   4        0.27       -0.11      2.66 o 
  -9  -9   4        8.46        3.38      3.46 o 
  -8  -9   4        3.00        4.29      3.84 o 
  -7  -9   4        1.69        3.21      3.35 o 
  -6  -9   4        2.93       -0.12      2.83 o 
  -5  -9   4       21.07        6.88      2.66 o 
  -4  -9   4      103.57       78.14      7.71 o 
  -3  -9   4       58.41       56.68      4.49 o 
  -2  -9   4        1.34        0.23      0.81 o 
  -1  -9   4       87.57      102.62      6.67 o 
   0  -9   4        1.54        0.90      0.73 o 
   1  -9   4        9.56        7.47      1.55 o 
   2  -9   4        1.06        0.75      0.68 o 
   3  -9   4        1.17        1.12      1.17 o 
   4  -9   4        0.46        0.81      1.68 o 
   5  -9   4       81.58      103.67      5.87 o 
   6  -9   4       22.64       23.78      3.99 o 
   7  -9   4      173.00      188.71      7.20 o 
   8  -9   4       26.74       28.02      4.23 o 
   9  -9   4        9.63        9.73      2.98 o 
  -9  -8   4        0.70        2.49      3.52 o 
  -8  -8   4        4.01        8.32      3.17 o 
  -7  -8   4       10.39       14.10      4.70 o 
  -6  -8   4       30.13       27.58      5.29 o 
  -5  -8   4       30.75       27.07      4.84 o 
  -4  -8   4      156.03      190.47     11.62 o 
  -3  -8   4      642.62      676.14     12.40 o 
  -2  -8   4        1.20        2.18      0.86 o 
  -1  -8   4        1.92        0.80      0.40 o 
   0  -8   4      402.99      406.38     10.50 o 
   1  -8   4      215.43      200.79      5.43 o 
   2  -8   4       42.62       50.83      2.29 o 
   3  -8   4       18.41       30.03      2.05 o 
   4  -8   4      440.58      406.97      8.62 o 
   5  -8   4       14.31       12.98      2.59 o 
   6  -8   4       35.22       26.44      3.42 o 
   7  -8   4        8.48       10.33      2.21 o 
   8  -8   4       12.45       14.78      2.32 o 
   9  -8   4        2.94        1.26      2.64 o 
 -10  -7   4       36.34       45.44      5.71 o 
  -9  -7   4       12.22       18.71      4.01 o 
  -8  -7   4        1.99        1.59      1.68 o 
  -7  -7   4       81.05       69.58      5.97 o 
  -6  -7   4       62.48       49.98      4.93 o 
  -5  -7   4       23.56       37.35      5.52 o 
  -4  -7   4        0.01       -0.48      2.50 o 
  -3  -7   4       58.21       68.77      4.13 o 
  -2  -7   4      190.16      178.40      5.48 o 
  -1  -7   4       22.40       18.16      1.69 o 
   0  -7   4        1.97       -0.36      1.18 o 
   1  -7   4      717.85      707.05     16.98 o 
   2  -7   4      303.26      440.41      6.15 o 
   3  -7   4        9.76       15.36      1.54 o 
   4  -7   4      231.42      234.85      6.32 o 
   5  -7   4      317.48      272.75      8.54 o 
   6  -7   4       34.69       37.12      3.17 o 
   7  -7   4       31.40       30.08      2.98 o 
   8  -7   4       68.27       55.93      4.03 o 
   9  -7   4        7.47        2.60      2.84 o 
  10  -7   4        0.10        4.42      3.43 o 
 -10  -6   4       33.31       50.37      5.89 o 
  -9  -6   4       10.66        8.73      3.07 o 
  -8  -6   4       20.35       20.99      2.81 o 
  -7  -6   4      167.99      167.93      9.00 o 
  -6  -6   4      131.23      114.03      4.41 o 
  -5  -6   4       34.71       39.10      2.52 o 
  -4  -6   4       22.64       32.13      2.61 o 
  -3  -6   4        5.85        2.30      1.33 o 
  -2  -6   4       15.84        5.63      0.94 o 
  -1  -6   4      303.07      245.05     11.72 o 
   0  -6   4      325.39      308.73      8.18 o 
   1  -6   4      285.24      272.01      3.63 o 
   2  -6   4       18.60        3.18      0.78 o 
   3  -6   4       27.44       29.34      1.96 o 
   4  -6   4        1.23        2.88      1.42 o 
   5  -6   4       11.98        8.34      2.07 o 
   6  -6   4       42.70       37.94      2.87 o 
   7  -6   4       69.87       77.50      4.29 o 
   8  -6   4        3.70       -2.98      1.98 o 
   9  -6   4        2.20       -0.35      1.73 o 
  10  -6   4        0.75        0.07      2.66 o 
 -10  -5   4        5.67        3.45      2.54 o 
  -9  -5   4       55.20       54.21      5.74 o 
  -8  -5   4       14.87       16.20      3.40 o 
  -7  -5   4        0.40        4.43      2.71 o 
  -6  -5   4       45.77       49.48      3.06 o 
  -5  -5   4      195.37      252.42      8.30 o 
  -4  -5   4      123.64      132.39      4.98 o 
  -3  -5   4       86.38       57.41      2.65 o 
  -2  -5   4       44.30       33.66      1.78 o 
  -1  -5   4       44.54       70.03     11.65 o 
   0  -5   4       62.41       51.34      3.15 o 
   1  -5   4        0.41       -0.52      0.65 o 
   2  -5   4       13.57        5.67      2.23 o 
   3  -5   4      109.31       80.67      3.03 o 
   4  -5   4      156.65      166.45      5.72 o 
   5  -5   4        1.72        3.89      1.40 o 
   6  -5   4        5.90        0.27      1.07 o 
   7  -5   4        2.48        0.22      1.75 o 
   8  -5   4        6.11        6.20      2.00 o 
   9  -5   4       27.41       26.73      3.60 o 
  10  -5   4       21.22       18.37      8.45 o 
 -10  -4   4        1.22       -0.78      2.59 o 
  -9  -4   4       23.95       25.15      3.89 o 
  -8  -4   4       18.78       26.24      4.04 o 
  -7  -4   4       58.43       51.79      3.64 o 
  -6  -4   4       87.78       96.91      5.76 o 
  -5  -4   4       65.09       58.90      3.19 o 
  -4  -4   4      310.55      350.31      6.87 o 
  -3  -4   4       64.97       32.53      1.74 o 
  -2  -4   4      131.84      162.94      3.26 o 
  -1  -4   4       44.79       50.09      2.04 o 
   0  -4   4       15.01       10.14      1.43 o 
   1  -4   4       37.29       40.15      2.40 o 
   2  -4   4     1781.05     2014.53     14.84 o 
   3  -4   4      103.95      116.64      3.15 o 
   4  -4   4       72.40       84.97      3.98 o 
   5  -4   4       22.88       26.27      1.93 o 
   6  -4   4       49.30       39.76      2.27 o 
   7  -4   4       21.76       17.49      3.43 o 
   8  -4   4        6.42        4.17      1.78 o 
   9  -4   4        2.63       -0.05      2.25 o 
  10  -4   4       15.38       16.90      3.06 o 
  11  -4   4       13.25       15.59      4.23 o 
 -10  -3   4       21.34       27.57      4.42 o 
  -9  -3   4       16.17       11.62      2.71 o 
  -8  -3   4        1.23        2.62      2.05 o 
  -7  -3   4      289.47      274.64      6.93 o 
  -6  -3   4        1.33       -0.03      1.73 o 
  -5  -3   4      191.29      171.56      6.07 o 
  -4  -3   4        0.05        0.86      1.42 o 
  -3  -3   4       48.81       56.11      2.20 o 
  -2  -3   4      379.50      411.68      4.75 o 
  -1  -3   4        0.43        3.67      0.89 o 
   0  -3   4      718.74      759.16     12.44 o 
   1  -3   4       35.77       29.00      1.54 o 
   2  -3   4      929.62     1133.65     10.70 o 
   3  -3   4      940.20     1040.13      8.69 o 
   4  -3   4      763.45      605.66      7.59 o 
   5  -3   4      704.98      713.44     16.25 o 
   6  -3   4      103.56       93.61      4.88 o 
   7  -3   4      214.66      229.32      8.03 o 
   8  -3   4       51.19       44.56      3.84 o 
   9  -3   4       19.89       19.60      2.81 o 
  10  -3   4        6.69        4.60      2.06 o 
  11  -3   4        0.13        0.57      2.85 o 
 -10  -2   4       50.96       52.92      5.29 o 
  -9  -2   4        7.29        6.86      2.02 o 
  -8  -2   4       85.06       88.34      4.69 o 
  -7  -2   4      342.51      312.22      6.34 o 
  -6  -2   4      717.87      773.77     12.85 o 
  -5  -2   4       40.02       60.66      3.17 o 
  -4  -2   4        3.03        8.44      1.67 o 
  -3  -2   4        1.51        1.17      1.13 o 
  -2  -2   4      534.43      516.74      4.91 o 
  -1  -2   4        3.12        2.13      0.47 o 
   0  -2   4     1999.65     1806.41     23.49 o 
   1  -2   4      110.83      117.61      3.68 o 
   2  -2   4       18.32       18.62      1.08 o 
   3  -2   4      888.83      898.56      7.14 o 
   4  -2   4     3613.30     3414.35     41.66 o 
   5  -2   4      392.89      433.55      9.04 o 
   6  -2   4       73.44       53.11      3.69 o 
   7  -2   4      128.26      122.12      5.82 o 
   8  -2   4      265.67      260.24      8.94 o 
   9  -2   4      240.85      245.65      9.42 o 
  10  -2   4        3.64        2.86      2.99 o 
  11  -2   4       25.64       27.68      4.88 o 
 -10  -1   4        6.09        6.30      3.54 o 
  -9  -1   4        7.84        7.11      1.86 o 
  -8  -1   4        9.38        9.09      2.11 o 
  -7  -1   4      585.52      521.29     13.47 o 
  -6  -1   4      202.55      188.73      6.21 o 
  -5  -1   4       28.56       20.49      2.06 o 
  -4  -1   4     1365.21     1519.20     13.69 o 
  -3  -1   4        3.32        5.03      0.79 o 
  -2  -1   4     1127.21     1102.03     17.20 o 
  -1  -1   4     6743.68     6497.34     43.23 o 
   0  -1   4     6308.48     6306.77     22.17 o 
   1  -1   4    18344.79    17485.97     77.87 o 
   2  -1   4     6796.64     6766.93     23.72 o 
   3  -1   4        1.07        1.24      0.73 o 
   4  -1   4      741.87      838.33      6.83 o 
   5  -1   4      123.78      129.93      3.66 o 
   6  -1   4      362.98      367.47      7.71 o 
   7  -1   4      391.96      371.03      8.33 o 
   8  -1   4        8.99       10.38      2.16 o 
   9  -1   4        1.16        6.83      2.58 o 
  10  -1   4       19.25       14.43      4.05 o 
  11  -1   4       14.86       19.92      3.28 o 
 -11   0   4       24.96       29.78      5.17 o 
 -10   0   4       16.35       16.62      3.27 o 
  -9   0   4      168.38      166.31      8.43 o 
  -8   0   4      276.54      271.72      7.77 o 
  -7   0   4      274.68      291.03      8.31 o 
  -6   0   4      591.08      566.99     10.80 o 
  -5   0   4       78.55      110.57      4.93 o 
  -4   0   4      145.59      192.92      3.56 o 
  -3   0   4       48.50       45.12      1.64 o 
  -2   0   4    25223.35    24319.63     95.20 o 
  -1   0   4    12394.31    12182.74     66.88 o 
   0   0   4    12917.31    12405.47     42.26 o 
   1   0   4      574.38      579.86      3.58 o 
   2   0   4      146.37      153.08      3.78 o 
   3   0   4     2740.04     2823.10     13.02 o 
   4   0   4      364.61      392.72      5.39 o 
   5   0   4      730.03      629.24      9.00 o 
   6   0   4      333.21      316.93      6.49 o 
   7   0   4       18.83       17.46      1.65 o 
   8   0   4       67.17       54.51      3.63 o 
   9   0   4        7.62        5.92      3.07 o 
  10   0   4        4.74        7.35      2.99 o 
  11   0   4        4.06        3.73      2.24 o 
 -10   1   4       21.02       29.77      4.41 o 
  -9   1   4       74.88       79.61      6.99 o 
  -8   1   4       10.28       13.81      2.18 o 
  -7   1   4       23.91       17.52      3.28 o 
  -6   1   4      110.46       98.79      3.54 o 
  -5   1   4       11.78       17.36      1.10 o 
  -4   1   4      438.81      462.04      5.23 o 
  -3   1   4      111.39      131.54      2.49 o 
  -2   1   4      120.52      118.63      1.77 o 
  -1   1   4     4195.71     3966.11     18.19 o 
   0   1   4     2098.03     2083.60     15.12 o 
   1   1   4     2617.62     2577.16     10.05 o 
   2   1   4     1863.48     1992.29     15.48 o 
   3   1   4      491.56      550.10      5.24 o 
   4   1   4        2.28        0.82      0.72 o 
   5   1   4       30.74       32.71      1.65 o 
   6   1   4      398.16      381.71      7.13 o 
   7   1   4       69.90       74.85      3.10 o 
   8   1   4        8.34       11.03      1.80 o 
   9   1   4      320.78      333.83      8.77 o 
  10   1   4       22.28       15.25      2.65 o 
  11   1   4       30.23       20.73      3.25 o 
 -10   2   4        0.06        0.52      2.64 o 
  -9   2   4       41.64       44.61      4.87 o 
  -8   2   4        0.48       -1.48      2.14 o 
  -7   2   4       19.10       13.75      1.85 o 
  -6   2   4      233.79      269.13      4.74 o 
  -5   2   4      228.60      193.32      3.32 o 
  -4   2   4      241.73      161.86      3.06 o 
  -3   2   4       21.21       27.13      1.35 o 
  -2   2   4       70.10      124.82      1.55 o 
  -1   2   4     2061.99     2106.03     14.74 o 
   0   2   4        1.28        2.35      0.55 o 
   1   2   4      417.87      404.98      6.92 o 
   2   2   4        0.48        1.13      0.71 o 
   3   2   4      150.31      134.57      3.62 o 
   4   2   4      620.12      630.93      8.59 o 
   5   2   4      413.54      434.90      6.37 o 
   6   2   4       92.62      106.87      4.04 o 
   7   2   4       68.77       74.52      3.78 o 
   8   2   4      274.31      268.61      7.91 o 
   9   2   4      319.73      331.80      8.76 o 
  10   2   4       19.42       18.14      2.92 o 
  11   2   4        9.38        2.31      3.07 o 
 -10   3   4        0.78        2.76      2.64 o 
  -9   3   4        8.83        8.40      2.50 o 
  -8   3   4      131.91      120.03      7.00 o 
  -7   3   4       64.48       57.22      2.89 o 
  -6   3   4      264.73      221.51      4.74 o 
  -5   3   4        2.58        4.21      0.91 o 
  -4   3   4        3.55        1.70      0.76 o 
  -3   3   4     4554.51     4945.43     17.30 o 
  -2   3   4     2407.44     2559.25     11.66 o 
  -1   3   4      322.18      299.26      3.12 o 
   0   3   4      745.42      700.29      5.36 o 
   1   3   4      224.84      182.33      2.20 o 
   2   3   4      155.77      127.17      1.92 o 
   3   3   4      960.13      907.04      6.47 o 
   4   3   4        6.16        4.45      0.95 o 
   5   3   4      833.98      853.66      8.98 o 
   6   3   4      812.18      861.18     11.34 o 
   7   3   4       10.34       11.67      1.75 o 
   8   3   4       95.26      107.87      4.90 o 
   9   3   4       37.77       51.72      3.81 o 
  10   3   4        4.40        3.61      1.86 o 
  11   3   4       10.47       10.71      3.23 o 
 -10   4   4        7.18        9.87      3.11 o 
  -9   4   4        3.66       -0.19      2.38 o 
  -8   4   4        1.23       -2.20      1.90 o 
  -7   4   4       95.07       72.02      4.68 o 
  -6   4   4       22.08       38.24      1.93 o 
  -5   4   4       12.42       15.19      2.13 o 
  -4   4   4      145.84      220.11      5.82 o 
  -3   4   4      193.07      189.72      3.38 o 
  -2   4   4      181.31      157.96      3.47 o 
  -1   4   4     1519.14     1590.68      9.96 o 
   0   4   4       21.86       22.64      1.10 o 
   1   4   4      152.92      132.47      2.26 o 
   2   4   4      644.16      720.28      5.01 o 
   3   4   4       33.66       35.01      1.47 o 
   4   4   4      496.02      681.48      6.27 o 
   5   4   4       17.91       24.07      1.97 o 
   6   4   4       14.70        9.35      1.59 o 
   7   4   4      175.28      187.80      8.52 o 
   8   4   4      332.66      339.49     10.17 o 
   9   4   4        5.14        6.51      2.38 o 
  10   4   4        2.30        2.22      3.73 o 
  11   4   4       15.83       13.98      3.47 o 
 -10   5   4        1.50        1.11      2.89 o 
  -9   5   4       23.55       26.39      3.25 o 
  -8   5   4      184.92      184.38      9.34 o 
  -7   5   4       64.76       65.93      5.11 o 
  -6   5   4       84.44       79.00      4.95 o 
  -5   5   4        4.41        0.95      0.44 o 
  -4   5   4       21.75       16.12      1.50 o 
  -3   5   4      569.14      520.76      7.27 o 
  -2   5   4        1.11        1.53      0.78 o 
  -1   5   4     1151.92     1151.57      7.10 o 
   0   5   4      552.91      639.15      7.43 o 
   1   5   4      179.84      219.96      3.67 o 
   2   5   4      375.21      395.59      4.08 o 
   3   5   4     1110.22     1159.18     10.76 o 
   4   5   4       46.37       56.37      2.01 o 
   5   5   4      266.24      280.55      4.86 o 
   6   5   4        1.34        4.55      1.07 o 
   7   5   4        0.49       -2.81      1.97 o 
   8   5   4       38.50       28.42      3.13 o 
   9   5   4      330.31      325.96     10.61 o 
  10   5   4       80.92       82.14      6.33 o 
  11   5   4       26.04       25.45      4.57 o 
 -10   6   4       32.52       37.25      5.02 o 
  -9   6   4        7.47       12.06      2.55 o 
  -8   6   4        0.03       -1.60      3.95 o 
  -7   6   4       57.68       53.68      6.32 o 
  -6   6   4       50.83       55.58      4.30 o 
  -5   6   4        9.54       11.04      1.48 o 
  -4   6   4       40.68       54.85      3.48 o 
  -3   6   4     1898.89     1909.62     22.09 o 
  -2   6   4       43.97       30.74      1.65 o 
  -1   6   4       46.54       58.12      1.79 o 
   0   6   4       16.81        8.20      0.82 o 
   1   6   4     1317.05     1437.72     11.47 o 
   2   6   4     1530.57     1652.68     10.33 o 
   3   6   4      257.66      289.89      5.77 o 
   4   6   4       21.44        7.45      2.00 o 
   5   6   4       17.30       11.27      1.14 o 
   6   6   4       49.60       43.61      2.30 o 
   7   6   4        2.03       -0.20      1.79 o 
   8   6   4        3.06        1.10      1.73 o 
   9   6   4       36.83       42.07      3.95 o 
  10   6   4        3.93        6.47      2.34 o 
  -9   7   4       45.73       55.70      5.49 o 
  -8   7   4       72.24       79.78      6.73 o 
  -7   7   4       19.77       28.73      3.58 o 
  -6   7   4       45.90       40.42      3.85 o 
  -5   7   4       95.76       97.63      5.09 o 
  -4   7   4       45.14       51.55      3.65 o 
  -3   7   4      973.98     1035.88     14.13 o 
  -2   7   4      523.14      538.90      7.83 o 
  -1   7   4      655.53      546.95      6.36 o 
   0   7   4      186.66      238.66      4.23 o 
   1   7   4       99.95       92.40      3.29 o 
   2   7   4      172.05      140.52      3.27 o 
   3   7   4      108.04      127.03      2.79 o 
   4   7   4       21.81       21.84      2.14 o 
   5   7   4        0.87       -1.63      1.18 o 
   6   7   4        2.78        1.09      2.03 o 
   7   7   4       44.43       43.45      5.62 o 
   8   7   4       15.62       10.88      2.46 o 
   9   7   4        1.53        1.30      2.11 o 
  10   7   4       70.44       68.45      7.02 o 
  -9   8   4       18.38       18.99      5.16 o 
  -8   8   4        9.96       16.02      4.76 o 
  -7   8   4      123.29      124.21      7.05 o 
  -6   8   4      122.17      130.25      6.60 o 
  -5   8   4        0.06        1.85      1.89 o 
  -4   8   4      196.93      200.82      8.72 o 
  -3   8   4       92.47       77.69      2.96 o 
  -2   8   4        5.87        2.24      1.46 o 
  -1   8   4      140.22      167.47      3.83 o 
   0   8   4       42.55       59.46      2.98 o 
   1   8   4       76.92       59.72      3.54 o 
   2   8   4     1466.33     1395.70     17.18 o 
   3   8   4       46.81       52.45      2.33 o 
   4   8   4       14.52       13.24      2.02 o 
   5   8   4       89.41       88.86      4.56 o 
   6   8   4       64.98       72.25      4.47 o 
   7   8   4      107.60      115.38      5.86 o 
   8   8   4      141.70      140.17      6.77 o 
   9   8   4        0.87        0.74      2.48 o 
  10   8   4        0.03        2.48      2.50 o 
  -9   9   4        0.02       -3.07      5.67 o 
  -8   9   4        1.13       -0.29      2.39 o 
  -7   9   4        0.00        2.65      2.34 o 
  -6   9   4        1.64       -0.37      1.81 o 
  -5   9   4       32.45       37.32      4.90 o 
  -4   9   4      102.73       95.05      7.46 o 
  -3   9   4      648.69      641.10      9.10 o 
  -2   9   4      534.34      498.33      8.18 o 
  -1   9   4       69.27       70.57      3.72 o 
   0   9   4      133.72      143.85      4.86 o 
   1   9   4      584.41      526.18      9.22 o 
   2   9   4      211.80      223.01      7.34 o 
   3   9   4       63.41       55.00      2.49 o 
   4   9   4     1116.39     1128.58     16.10 o 
   5   9   4       50.43       53.12      3.89 o 
   6   9   4      210.98      253.16      8.34 o 
   7   9   4      149.92      159.95      7.00 o 
   8   9   4       19.61       15.89      2.74 o 
   9   9   4       64.22       55.50      6.33 o 
  -8  10   4        6.53       10.91      3.61 o 
  -7  10   4        0.27        2.66      3.08 o 
  -6  10   4       10.74        8.84      4.03 o 
  -5  10   4      664.75      696.70     15.21 o 
  -4  10   4      182.39      185.21      7.46 o 
  -3  10   4      167.32      168.91      6.72 o 
  -2  10   4        8.94        9.12      2.90 o 
  -1  10   4       55.07       52.62      2.99 o 
   0  10   4       48.42       26.67      2.32 o 
   1  10   4      261.59      302.77      7.40 o 
   2  10   4      619.33      618.21     16.96 o 
   3  10   4       11.33        9.96      1.34 o 
   4  10   4        3.74        4.00      2.06 o 
   5  10   4      100.58      106.40      5.31 o 
   6  10   4      136.11      142.47      6.52 o 
   7  10   4        4.01        6.15      2.26 o 
   8  10   4        0.49        1.71      1.80 o 
   9  10   4        4.98        1.88      5.12 o 
  -8  11   4        3.91        9.56      4.19 o 
  -7  11   4        8.76        8.93      2.77 o 
  -6  11   4        0.68        0.39      2.00 o 
  -5  11   4       65.09       66.39      4.94 o 
  -4  11   4      113.84      111.59      9.10 o 
  -3  11   4        0.68       -0.94      1.83 o 
  -2  11   4       68.59       69.44      4.29 o 
  -1  11   4       75.17       58.76      3.20 o 
   0  11   4       11.94        5.96      1.51 o 
   1  11   4      199.79      193.65      6.29 o 
   2  11   4       29.27       30.59      3.13 o 
   3  11   4        3.55       15.96      3.45 o 
   4  11   4       50.42       61.12      4.15 o 
   5  11   4       26.33       20.00      2.55 o 
   6  11   4       20.58       15.52      2.51 o 
   7  11   4        0.19        0.32      1.67 o 
   8  11   4       47.71       39.80      5.84 o 
   9  11   4        3.40       -0.04      4.18 o 
  -7  12   4        9.37        9.83      5.51 o 
  -6  12   4        2.08        1.20      3.13 o 
  -5  12   4        7.20        3.90      3.45 o 
  -4  12   4       26.27       33.06      3.74 o 
  -3  12   4      203.92      208.33      8.14 o 
  -2  12   4        0.19        2.22      2.35 o 
  -1  12   4       26.16       22.00      3.56 o 
   0  12   4        6.33        1.99      1.50 o 
   1  12   4       71.63       61.93      3.82 o 
   2  12   4      190.51      216.87      6.97 o 
   3  12   4      180.97      195.81      8.43 o 
   4  12   4        0.71        0.00      1.95 o 
   5  12   4       10.65        6.36      1.94 o 
   6  12   4       43.38       40.56      3.88 o 
   7  12   4        4.88       -1.14      2.78 o 
   8  12   4        6.74       11.87      3.72 o 
  -6  13   4        1.13       -0.19      2.22 o 
  -5  13   4       10.65        4.82      2.36 o 
  -4  13   4        5.45        5.37      2.27 o 
  -3  13   4       25.27       19.16      2.81 o 
  -2  13   4       33.01       34.68      3.47 o 
  -1  13   4       77.58       69.77      5.57 o 
   0  13   4       13.62       14.97      2.21 o 
   1  13   4      307.71      293.06     10.19 o 
   2  13   4        2.56        1.68      1.50 o 
   3  13   4      113.32      100.95      6.47 o 
   4  13   4        0.06        4.16      2.16 o 
   5  13   4       37.77       29.35      4.29 o 
   6  13   4       11.00        9.50      2.52 o 
   7  13   4        1.95        1.16      2.48 o 
  -6  14   4       19.12       16.67      3.56 o 
  -5  14   4        3.99        3.19      2.44 o 
  -4  14   4       47.46       52.57      4.96 o 
  -3  14   4       87.34      104.81      6.29 o 
  -2  14   4       90.47       98.28      5.95 o 
  -1  14   4       25.26       20.98      2.41 o 
   0  14   4        1.41       -0.80      1.69 o 
   1  14   4        0.23        1.20      1.70 o 
   2  14   4        8.50        4.12      1.47 o 
   3  14   4      122.87      115.94      5.83 o 
   4  14   4       50.93       55.23      5.20 o 
   5  14   4       37.81       38.31      3.98 o 
   6  14   4        6.46        7.08      5.40 o 
  -5  15   4       11.69       14.19      3.96 o 
  -4  15   4        0.49        2.33      2.71 o 
  -3  15   4        8.70        7.36      2.43 o 
  -2  15   4        4.64        4.57      2.03 o 
  -1  15   4       67.89       71.22      5.10 o 
   0  15   4       35.45       36.05      3.56 o 
   1  15   4        0.75        1.17      1.61 o 
   2  15   4        0.65       -0.67      1.75 o 
   3  15   4       10.73        9.21      2.09 o 
   4  15   4        0.69        1.41      2.34 o 
   5  15   4       84.50       96.93      8.77 o 
  -3  16   4       38.00       40.65      4.48 o 
  -2  16   4       16.99       17.81      3.22 o 
  -1  16   4       37.30       37.70      5.07 o 
   0  16   4        4.21        0.69      2.02 o 
   1  16   4       24.33       22.93      3.98 o 
   2  16   4       12.61       17.31      4.66 o 
   3  16   4        0.02       -1.73      3.28 o 
   4  16   4       35.29       49.02      6.25 o 
   0  17   4       36.03       42.09      6.83 o 
   1  17   4        4.69        4.15      2.43 o 
  -2 -16   5        8.15        9.74      3.09 o 
  -1 -16   5        0.36        0.44      2.21 o 
   0 -16   5       49.15       55.90      6.30 o 
   1 -16   5        8.39        9.78      3.15 o 
   2 -16   5        0.28       -1.51      3.90 o 
  -4 -15   5        9.46        3.27      2.04 o 
  -3 -15   5       23.62       20.13      3.99 o 
  -2 -15   5        0.04       -0.06      4.12 o 
  -1 -15   5        0.23       -3.39      2.30 o 
   0 -15   5        2.59        0.32      2.09 o 
   1 -15   5       37.27       33.09      4.90 o 
   2 -15   5        6.77        7.88      2.81 o 
   3 -15   5       18.32       15.77      4.06 o 
   4 -15   5       49.58       56.90      5.61 o 
  -5 -14   5       22.93       26.28      5.59 o 
  -4 -14   5       28.89       42.29      7.20 o 
  -3 -14   5        0.98        1.94      3.34 o 
  -2 -14   5        7.90        8.09      2.79 o 
  -1 -14   5       11.90       13.59      3.39 o 
   0 -14   5       16.79       16.38      3.30 o 
   1 -14   5       22.55       18.09      4.98 o 
   2 -14   5       59.34       62.52      6.32 o 
   3 -14   5       58.61       55.18      6.14 o 
   4 -14   5        7.15        8.58      2.45 o 
   5 -14   5       15.94       19.99      4.51 o 
  -6 -13   5      127.25      132.21     12.43 o 
  -5 -13   5       20.42       22.06      5.19 o 
  -4 -13   5        0.06        4.67      4.30 o 
  -3 -13   5        0.18       -0.94      5.54 o 
  -2 -13   5       39.34       36.20      7.28 o 
  -1 -13   5       25.53       20.67      3.52 o 
   0 -13   5       23.05       22.27      3.85 o 
   1 -13   5      205.55      202.67     10.17 o 
   2 -13   5       22.87       22.66      3.89 o 
   3 -13   5       23.19       21.47      3.96 o 
   4 -13   5        5.55        4.80      3.45 o 
   5 -13   5       23.77       23.51      4.45 o 
   6 -13   5        6.29        7.48      3.28 o 
  -7 -12   5        4.77        2.73      3.87 o 
  -6 -12   5        3.47        4.04      3.67 o 
  -5 -12   5       40.95       50.60      7.39 o 
  -4 -12   5       76.11       80.79      9.02 o 
  -3 -12   5       58.10       60.77      7.80 o 
  -2 -12   5        1.73       -0.16      2.12 o 
  -1 -12   5        5.97        1.39      2.73 o 
   0 -12   5      333.37      313.12     11.70 o 
   1 -12   5      256.66      250.45     10.77 o 
   2 -12   5        0.33       -1.50      3.92 o 
   3 -12   5        5.53        2.69      2.14 o 
   4 -12   5        1.35       -1.43      1.77 o 
   5 -12   5       14.16        8.78      3.15 o 
   6 -12   5       10.04       15.38      4.11 o 
   7 -12   5        2.77       -1.46      2.81 o 
  -8 -11   5       15.09       20.35      5.83 o 
  -7 -11   5       31.26       29.04      6.38 o 
  -6 -11   5       94.17       94.00     10.27 o 
  -5 -11   5       10.13        4.42      3.46 o 
  -4 -11   5        6.94        1.20      2.88 o 
  -3 -11   5       36.23       36.61      6.17 o 
  -2 -11   5       78.65       77.28     10.36 o 
  -1 -11   5       51.90       55.04      4.90 o 
   0 -11   5       22.19       11.73      5.04 o 
   1 -11   5        2.68        9.12      2.77 o 
   2 -11   5        6.53        8.91      2.89 o 
   3 -11   5        3.19        1.37      1.95 o 
   4 -11   5       85.89       84.94      5.04 o 
   5 -11   5       29.56       33.10      3.74 o 
   6 -11   5       12.18       13.67      3.17 o 
   7 -11   5       21.03       21.49      4.70 o 
   8 -11   5       18.36       25.60      5.87 o 
  -8 -10   5       13.79       17.58      5.71 o 
  -7 -10   5        2.06       -0.61      3.23 o 
  -6 -10   5        0.14       -4.41      3.76 o 
  -5 -10   5      246.63      236.64     14.70 o 
  -4 -10   5      291.83      284.68     15.41 o 
  -3 -10   5       46.35       38.68      5.96 o 
  -2 -10   5      143.35      144.92      7.49 o 
  -1 -10   5      748.51      750.52     16.47 o 
   0 -10   5       22.19       21.86      3.12 o 
   1 -10   5      122.94      131.50      7.12 o 
   2 -10   5        0.41       -0.18      1.30 o 
   3 -10   5       34.48       32.69      2.99 o 
   4 -10   5       38.94       37.61      3.53 o 
   5 -10   5       34.47       35.65      3.71 o 
   6 -10   5       79.88       72.08      5.28 o 
   7 -10   5      184.39      183.33      7.26 o 
   8 -10   5       45.57       47.47      5.06 o 
  -9  -9   5        1.96       -3.25      4.75 o 
  -8  -9   5        9.56        4.59      3.68 o 
  -7  -9   5       21.54       24.03      5.45 o 
  -6  -9   5        4.88        9.90      4.41 o 
  -5  -9   5       73.69       56.18      7.26 o 
  -4  -9   5      166.63      158.41     11.10 o 
  -3  -9   5       13.35        5.12      1.32 o 
  -2  -9   5      614.85      542.71     16.56 o 
  -1  -9   5        9.21        5.73      1.71 o 
   0  -9   5        3.36        2.87      1.66 o 
   1  -9   5       58.44       50.71      4.36 o 
   2  -9   5       63.80       51.68      2.15 o 
   3  -9   5       30.89       29.71      2.05 o 
   4  -9   5      225.74      206.04      6.34 o 
   5  -9   5      373.76      351.28     10.36 o 
   6  -9   5      219.79      185.81      7.95 o 
   7  -9   5       18.84       19.64      3.96 o 
   8  -9   5       98.33      106.86      5.82 o 
   9  -9   5        0.09        2.13      2.75 o 
  -9  -8   5        4.00       -2.00      3.54 o 
  -8  -8   5        3.57        5.30      3.69 o 
  -7  -8   5        7.52       14.67      4.63 o 
  -6  -8   5       76.96       66.19      8.09 o 
  -5  -8   5       65.01       64.05      7.50 o 
  -4  -8   5      210.00      236.19     13.10 o 
  -3  -8   5       91.98       90.92      5.76 o 
  -2  -8   5      403.84      390.15     14.07 o 
  -1  -8   5      254.92      243.14      8.43 o 
   0  -8   5       24.33       21.70      3.32 o 
   1  -8   5       19.93       16.50      4.17 o 
   2  -8   5        6.97        8.90      0.99 o 
   3  -8   5      107.63       99.08      3.48 o 
   4  -8   5        6.03       15.42      2.23 o 
   5  -8   5       22.74       16.69      2.65 o 
   6  -8   5       21.15        8.82      2.15 o 
   7  -8   5       82.37       83.15      4.76 o 
   8  -8   5       21.76       24.64      2.88 o 
   9  -8   5        1.71        0.55      2.64 o 
  -9  -7   5       14.88       19.78      6.22 o 
  -8  -7   5       42.39       42.53      7.16 o 
  -7  -7   5        7.64        7.96      4.49 o 
  -6  -7   5        0.64       -0.34      3.22 o 
  -5  -7   5        0.12       -1.15      3.24 o 
  -4  -7   5       43.79       42.40      5.76 o 
  -3  -7   5       12.96       13.31      1.69 o 
  -2  -7   5       14.20        7.66      0.99 o 
  -1  -7   5      200.04      233.29      7.71 o 
   0  -7   5      393.18      381.39      9.75 o 
   1  -7   5      490.48      459.00     14.92 o 
   2  -7   5       17.70       10.08      1.44 o 
   3  -7   5      196.35      185.23      4.68 o 
   4  -7   5      786.92      767.93     11.22 o 
   5  -7   5       13.03       11.78      3.33 o 
   6  -7   5       15.70       15.57      2.57 o 
   7  -7   5       17.08       20.90      2.68 o 
   8  -7   5       17.84       15.11      2.58 o 
   9  -7   5        0.48       -0.29      1.88 o 
  10  -7   5        0.85        0.01      2.48 o 
 -10  -6   5        6.79       18.89      6.43 o 
  -9  -6   5        0.63        1.47      3.43 o 
  -8  -6   5       29.97       27.27      6.05 o 
  -7  -6   5        1.45        2.98      3.11 o 
  -6  -6   5        0.42        1.38      1.28 o 
  -5  -6   5       39.33       36.92      3.00 o 
  -4  -6   5        1.52        3.50      1.81 o 
  -3  -6   5       80.54       89.97      4.32 o 
  -2  -6   5        0.03        0.20      0.65 o 
  -1  -6   5        8.40        6.40      1.52 o 
   0  -6   5       19.81        9.64      1.68 o 
   1  -6   5       62.79       77.81      4.30 o 
   2  -6   5        5.82        5.30      1.07 o 
   3  -6   5      433.33      436.17      7.01 o 
   4  -6   5       35.41       20.64      2.56 o 
   5  -6   5       27.22       29.60      3.62 o 
   6  -6   5        2.94        1.68      1.49 o 
   7  -6   5        5.75        3.54      1.70 o 
   8  -6   5        0.00       -1.17      2.14 o 
   9  -6   5        0.37        3.04      1.86 o 
  10  -6   5        1.72        6.88      3.21 o 
 -10  -5   5        7.22       13.50      5.58 o 
  -9  -5   5        0.92       -0.79      3.54 o 
  -8  -5   5        0.78        1.20      3.24 o 
  -7  -5   5       99.06       95.69      7.77 o 
  -6  -5   5        0.13        1.58      1.24 o 
  -5  -5   5        2.28       -0.41      2.29 o 
  -4  -5   5       47.48       28.63      2.18 o 
  -3  -5   5      665.94      686.62      7.83 o 
  -2  -5   5      282.50      381.46      5.77 o 
  -1  -5   5      183.50      162.81      4.45 o 
   0  -5   5       11.92       12.67      1.87 o 
   1  -5   5      322.92      295.88      9.66 o 
   2  -5   5     1174.29     1174.59     11.72 o 
   3  -5   5     1050.43     1291.42     14.22 o 
   4  -5   5        2.97        1.40      1.47 o 
   5  -5   5       41.11       30.23      2.77 o 
   6  -5   5       30.33       25.77      2.21 o 
   7  -5   5        2.21       -0.29      1.85 o 
   8  -5   5       45.23       44.27      4.06 o 
   9  -5   5       13.25        9.77      2.44 o 
  10  -5   5        7.48        2.11      3.13 o 
 -10  -4   5       11.94       12.50      4.81 o 
  -9  -4   5        8.77       14.14      3.36 o 
  -8  -4   5        1.61        1.54      2.29 o 
  -7  -4   5       78.98       74.11      4.80 o 
  -6  -4   5      279.56      272.32      8.62 o 
  -5  -4   5        2.56        2.81      1.17 o 
  -4  -4   5      259.13      241.88      6.05 o 
  -3  -4   5      398.91      498.01      6.68 o 
  -2  -4   5     1781.35     1982.79     21.70 o 
  -1  -4   5       82.43      125.41      2.70 o 
   0  -4   5        0.82       10.61      1.24 o 
   1  -4   5      183.08      187.00      3.82 o 
   2  -4   5        3.79        4.77      1.67 o 
   3  -4   5      145.74      122.56      4.36 o 
   4  -4   5       27.21       22.67      2.74 o 
   5  -4   5      107.31      150.79      5.11 o 
   6  -4   5      161.10      182.98      5.33 o 
   7  -4   5      387.75      382.66     10.61 o 
   8  -4   5       40.81       35.74      3.72 o 
   9  -4   5        1.04       -2.01      2.09 o 
  10  -4   5        0.24        0.27      2.16 o 
 -10  -3   5       14.27        9.15      4.80 o 
  -9  -3   5        0.14       -1.70      2.22 o 
  -8  -3   5        0.44        1.81      2.14 o 
  -7  -3   5       31.09       35.38      2.63 o 
  -6  -3   5      306.94      282.91     10.98 o 
  -5  -3   5        5.13        3.14      2.35 o 
  -4  -3   5       66.70       69.40      3.38 o 
  -3  -3   5     1398.88     1518.13     13.90 o 
  -2  -3   5      741.88      844.49      7.71 o 
  -1  -3   5       81.12      120.43      1.94 o 
   0  -3   5        0.00        0.49      0.35 o 
   1  -3   5      200.40      196.73      4.44 o 
   2  -3   5       99.72      132.27      3.26 o 
   3  -3   5        3.72        0.31      0.69 o 
   4  -3   5        0.00        0.84      1.09 o 
   5  -3   5      198.50      221.33      5.46 o 
   6  -3   5       89.87       95.72      6.28 o 
   7  -3   5       83.65       76.29      4.83 o 
   8  -3   5       95.36       87.91      5.44 o 
   9  -3   5       24.12       25.16      3.19 o 
  10  -3   5        4.48        3.85      2.31 o 
  11  -3   5       12.94       14.23      3.95 o 
 -10  -2   5       51.58       51.90      7.94 o 
  -9  -2   5        6.25        3.38      1.69 o 
  -8  -2   5       33.24       31.34      3.70 o 
  -7  -2   5       81.62       74.68      3.17 o 
  -6  -2   5      204.81      207.50      7.10 o 
  -5  -2   5      193.61      199.21      8.53 o 
  -4  -2   5     1968.19     1942.99     66.31 o 
  -3  -2   5      997.12      950.09      9.73 o 
  -2  -2   5     5642.59     5854.08     19.36 o 
  -1  -2   5     1562.86     1574.90      9.08 o 
   0  -2   5      386.97      386.22      3.84 o 
   1  -2   5       21.59       20.66      1.04 o 
   2  -2   5       59.87       55.33      2.46 o 
   3  -2   5     1083.38     1179.54      8.09 o 
   4  -2   5      566.73      480.56      7.56 o 
   5  -2   5        5.04        5.46      1.55 o 
   6  -2   5      473.57      429.25     10.05 o 
   7  -2   5      179.57      201.55      7.43 o 
   8  -2   5       30.69       30.46      3.29 o 
   9  -2   5       57.45       63.54      4.88 o 
  10  -2   5       13.79       22.93      3.54 o 
  11  -2   5        1.91        3.31      4.12 o 
 -10  -1   5        3.15        6.73      2.98 o 
  -9  -1   5        3.36        4.96      3.61 o 
  -8  -1   5      176.63      171.88      6.34 o 
  -7  -1   5      279.12      286.18     11.19 o 
  -6  -1   5       50.17       61.47      3.13 o 
  -5  -1   5      243.26      238.39      7.55 o 
  -4  -1   5     1495.24     1535.29     19.13 o 
  -3  -1   5      870.40      871.94      9.19 o 
  -2  -1   5       27.61       30.21      1.61 o 
  -1  -1   5      912.18      915.72      7.37 o 
   0  -1   5     1433.04     1290.35      5.68 o 
   1  -1   5      507.72      449.04      5.31 o 
   2  -1   5     2277.28     2429.07     21.56 o 
   3  -1   5     3553.80     3808.37     18.36 o 
   4  -1   5        0.05        2.77      0.80 o 
   5  -1   5       27.71       25.89      1.76 o 
   6  -1   5        6.34       10.53      1.60 o 
   7  -1   5        0.06        0.64      1.41 o 
   8  -1   5        2.43        2.22      1.59 o 
   9  -1   5        5.69        5.33      1.71 o 
  10  -1   5       10.00        5.72      3.54 o 
  11  -1   5        5.77        6.57      3.80 o 
 -10   0   5       30.44       40.58      4.81 o 
  -9   0   5        9.69        6.58      2.45 o 
  -8   0   5        1.51        2.66      1.93 o 
  -7   0   5      612.31      625.43      9.69 o 
  -6   0   5       97.14       96.24      4.04 o 
  -5   0   5       83.89       67.21      3.86 o 
  -4   0   5      561.22      482.85      4.92 o 
  -3   0   5        1.60        0.50      0.58 o 
  -2   0   5      434.93      342.78      4.18 o 
  -1   0   5     1022.58     1036.38     11.06 o 
   0   0   5        0.05        3.58      0.43 o 
   1   0   5      120.68       82.90      1.37 o 
   2   0   5    14946.18    15282.19     87.00 o 
   3   0   5      102.23       83.63      3.29 o 
   4   0   5      953.34     1120.89      7.48 o 
   5   0   5       41.86       56.97      2.18 o 
   6   0   5      103.49      106.74      3.60 o 
   7   0   5        4.15        5.17      1.42 o 
   8   0   5        4.56        3.67      1.66 o 
   9   0   5       17.02       19.01      2.70 o 
  10   0   5       85.46       86.44      5.71 o 
  11   0   5      114.65      115.67      9.01 o 
 -10   1   5        2.02        3.42      2.78 o 
  -9   1   5       62.69       54.14      5.23 o 
  -8   1   5        0.53        2.14      1.53 o 
  -7   1   5      218.99      238.78      6.65 o 
  -6   1   5      103.74      129.32      5.18 o 
  -5   1   5      226.26      268.50      4.52 o 
  -4   1   5      181.94      226.47      3.79 o 
  -3   1   5     2521.03     2817.13     15.52 o 
  -2   1   5      232.44      207.36      3.02 o 
  -1   1   5      265.31      251.60      3.72 o 
   0   1   5      382.22      351.74      3.18 o 
   1   1   5     2683.25     2630.87     20.22 o 
   2   1   5      347.79      368.94      3.36 o 
   3   1   5       67.40       67.87      1.49 o 
   4   1   5        9.21        3.01      0.80 o 
   5   1   5       48.19       74.48      2.45 o 
   6   1   5        0.01       -0.67      1.41 o 
   7   1   5      224.15      226.81      7.32 o 
   8   1   5      133.62      129.57      5.28 o 
   9   1   5      105.14       99.08      4.82 o 
  10   1   5       12.05       11.10      2.07 o 
  11   1   5       37.56       37.23      5.52 o 
 -10   2   5        0.06        0.88      2.72 o 
  -9   2   5        1.70        3.64      2.41 o 
  -8   2   5       60.85       49.34      4.67 o 
  -7   2   5       66.23       48.11      5.12 o 
  -6   2   5        1.09       -0.11      1.28 o 
  -5   2   5      295.79      320.66      5.45 o 
  -4   2   5      109.39      117.55      2.58 o 
  -3   2   5       19.62       15.78      0.88 o 
  -2   2   5      334.06      392.38      6.89 o 
  -1   2   5        8.90        1.88      0.44 o 
   0   2   5     1091.42     1078.41      9.42 o 
   3   2   5      442.09      411.13     13.58 o 
   4   2   5      108.46      129.53      3.15 o 
   5   2   5      329.36      339.79      6.01 o 
   6   2   5      250.41      235.69      5.98 o 
   7   2   5      125.33      125.36      4.86 o 
   8   2   5      111.89      112.85      4.92 o 
   9   2   5       53.51       52.25      3.67 o 
  10   2   5       39.86       37.59      3.36 o 
  11   2   5        1.64       -0.99      4.47 o 
 -10   3   5       12.03       20.90      3.92 o 
  -9   3   5       37.11       36.05      4.49 o 
  -8   3   5        8.85        8.98      2.53 o 
  -7   3   5        8.48       -1.86      3.22 o 
  -6   3   5       73.71       58.93      3.86 o 
  -5   3   5       27.29       46.69      1.69 o 
  -4   3   5        0.33       -1.11      0.81 o 
  -3   3   5      134.02      231.70      2.93 o 
  -2   3   5      178.10      216.52      3.07 o 
  -1   3   5      223.01      215.48      2.41 o 
   0   3   5        1.27        0.65      0.50 o 
   1   3   5      144.52      135.14      2.01 o 
   2   3   5      353.50      384.81      6.04 o 
   4   3   5       52.34       52.84      2.02 o 
   5   3   5        0.41        3.01      1.10 o 
   6   3   5      130.42      152.40      4.79 o 
   7   3   5       18.83       22.21      2.28 o 
   8   3   5      229.27      238.03      7.06 o 
   9   3   5      252.00      247.36      7.63 o 
  10   3   5        0.12        3.16      1.66 o 
  11   3   5        0.19       -2.77      2.87 o 
 -10   4   5        2.63       -0.97      2.53 o 
  -9   4   5       14.54       14.10      3.43 o 
  -8   4   5       15.39       11.66      2.46 o 
  -7   4   5       48.73       38.30      3.20 o 
  -6   4   5       15.58       14.34      1.91 o 
  -5   4   5       65.79       62.12      5.80 o 
  -4   4   5        0.32        0.27      0.69 o 
  -3   4   5       73.99      109.13      2.36 o 
  -2   4   5     1860.56     1925.86     15.20 o 
  -1   4   5      584.23      467.03      4.04 o 
   0   4   5        7.86       18.48      0.99 o 
   1   4   5      448.75      448.74      4.36 o 
   2   4   5      450.23      519.52      5.42 o 
   3   4   5       45.30       48.65      1.49 o 
   4   4   5        1.09        1.43      0.59 o 
   5   4   5       55.17       68.36      2.60 o 
   6   4   5      144.93      170.79      8.99 o 
   7   4   5        1.01        2.73      1.72 o 
   8   4   5       38.02       34.96      3.79 o 
   9   4   5       87.22      100.67      6.10 o 
  10   4   5       11.14       13.81      2.79 o 
  11   4   5        0.14       -1.55      2.69 o 
 -10   5   5        7.92       13.52      3.46 o 
  -9   5   5       41.10       42.66      4.98 o 
  -8   5   5       53.48       53.44      4.48 o 
  -7   5   5       12.35       10.99      2.04 o 
  -6   5   5      101.65       92.40      5.23 o 
  -5   5   5        7.60        3.14      1.18 o 
  -4   5   5       46.77       47.08      1.76 o 
  -3   5   5      298.31      343.89      5.82 o 
  -2   5   5      561.44      577.08     13.07 o 
  -1   5   5      627.37      683.97      5.77 o 
   0   5   5      295.48      243.98      3.61 o 
   1   5   5       40.38       24.21      1.22 o 
   2   5   5      106.30      123.20      2.23 o 
   4   5   5       54.98       75.45      2.34 o 
   5   5   5      147.87      179.01      3.72 o 
   6   5   5        0.87        0.27      0.83 o 
   7   5   5        6.18        4.71      1.73 o 
   8   5   5       16.23       15.19      2.54 o 
   9   5   5       23.34       23.64      3.24 o 
  10   5   5        0.03        1.93      2.39 o 
  11   5   5        3.29        1.71      2.44 o 
 -10   6   5        7.51       10.94      3.82 o 
  -9   6   5       11.91       11.43      4.72 o 
  -8   6   5       29.43       31.80      3.60 o 
  -7   6   5       20.97       19.82      3.17 o 
  -6   6   5       62.48       54.57      4.16 o 
  -5   6   5       12.91       19.62      1.41 o 
  -4   6   5      133.98      117.84      3.77 o 
  -3   6   5       15.58       29.74      2.04 o 
  -2   6   5       69.06       49.44      1.83 o 
  -1   6   5      718.66      739.83      5.97 o 
   0   6   5     1088.93     1101.47      8.13 o 
   1   6   5      418.60      363.66      5.68 o 
   2   6   5     1690.44     1779.35      9.24 o 
   3   6   5       36.03       38.64      1.75 o 
   4   6   5        0.29        2.54      0.98 o 
   5   6   5      100.73      104.92      3.39 o 
   6   6   5       72.38       62.87      2.82 o 
   7   6   5        0.42        2.75      1.66 o 
   8   6   5       43.57       41.05      3.64 o 
   9   6   5        5.92        9.43      2.33 o 
  10   6   5        6.82        3.82      3.10 o 
  -9   7   5        0.91       -1.80      2.65 o 
  -8   7   5        0.02        0.74      2.10 o 
  -7   7   5      149.85      141.34      7.30 o 
  -6   7   5       21.35       17.89      2.69 o 
  -5   7   5      145.26      137.15      4.53 o 
  -4   7   5      111.71       84.53      3.52 o 
  -3   7   5      210.28      202.52      6.31 o 
  -2   7   5      463.88      527.04      7.64 o 
  -1   7   5      148.00      156.27      3.47 o 
   0   7   5     2669.22     3084.68     16.91 o 
   1   7   5       78.60       77.98      2.94 o 
   2   7   5      148.86      158.63      3.50 o 
   3   7   5       39.38       44.24      1.72 o 
   4   7   5      144.58      149.99      5.09 o 
   5   7   5      142.64      123.24      4.97 o 
   6   7   5        5.25        3.29      1.70 o 
   7   7   5        1.49        0.49      2.47 o 
   8   7   5       18.76       18.25      2.64 o 
   9   7   5      154.94      158.52      7.54 o 
  10   7   5        6.24        7.68      3.30 o 
  -9   8   5       44.89       60.98      7.58 o 
  -8   8   5      126.30      179.41     12.00 o 
  -7   8   5       44.65       41.18      4.44 o 
  -6   8   5        3.26        2.06      1.82 o 
  -5   8   5        3.75        5.52      1.76 o 
  -4   8   5      134.98      134.14      9.82 o 
  -3   8   5        9.38        7.07      1.00 o 
  -2   8   5       14.75       10.55      1.21 o 
  -1   8   5        0.08        6.82      0.94 o 
   0   8   5      477.34      433.10      8.12 o 
   1   8   5       34.69       37.10      2.55 o 
   2   8   5        6.36        9.41      1.07 o 
   3   8   5       68.90       63.02      2.13 o 
   4   8   5      184.66      200.66      6.17 o 
   5   8   5       88.12       82.36      4.33 o 
   6   8   5        0.34        2.05      1.90 o 
   7   8   5       50.52       48.34      3.87 o 
   8   8   5       13.19        7.59      3.79 o 
   9   8   5       19.77       21.29      6.36 o 
  10   8   5        9.25        7.55      4.64 o 
  -9   9   5        0.00       22.52     11.80 o 
  -8   9   5       10.87       11.68      4.77 o 
  -7   9   5        4.86        6.62      2.77 o 
  -6   9   5       41.02       43.00      4.21 o 
  -5   9   5      525.28      523.25     20.36 o 
  -4   9   5      270.87      275.56      8.64 o 
  -3   9   5      124.32      124.98      5.46 o 
  -2   9   5        1.51        2.99      1.38 o 
  -1   9   5      273.05      246.50      5.63 o 
   0   9   5      106.89       96.37      4.03 o 
   1   9   5      455.72      438.70     13.04 o 
   2   9   5      136.95      139.69      4.08 o 
   3   9   5      179.90      197.40      4.62 o 
   4   9   5       45.88       53.80      3.59 o 
   5   9   5      375.43      367.94      9.29 o 
   6   9   5       47.61       59.59      4.15 o 
   7   9   5       17.34       15.13      2.43 o 
   8   9   5        4.21        7.77      2.21 o 
   9   9   5       33.18       29.89      5.38 o 
  -8  10   5        6.36       12.21      6.54 o 
  -7  10   5        0.81        1.57      2.58 o 
  -6  10   5        0.41       -2.34      2.09 o 
  -5  10   5       28.28       27.47      5.89 o 
  -4  10   5       17.32       18.93      4.00 o 
  -3  10   5      388.32      410.81     10.37 o 
  -2  10   5      221.56      218.17      7.21 o 
  -1  10   5        0.19        1.95      1.71 o 
   0  10   5        0.27        0.02      1.07 o 
   1  10   5        3.82        3.74      1.29 o 
   2  10   5      273.00      282.05      8.74 o 
   3  10   5       19.59       16.37      1.60 o 
   4  10   5       49.80       48.72      4.76 o 
   5  10   5      170.05      168.40      6.56 o 
   6  10   5        3.11        9.23      2.26 o 
   7  10   5       13.25       11.87      3.11 o 
   8  10   5       83.42       69.18      7.03 o 
   9  10   5        1.18       -5.78      3.85 o 
  -8  11   5       16.87       23.24      5.71 o 
  -7  11   5        6.66       12.39      4.24 o 
  -6  11   5        4.68        2.84      2.09 o 
  -5  11   5      175.34      181.43      8.08 o 
  -4  11   5       57.11       65.71      6.28 o 
  -3  11   5       93.89       89.84      5.12 o 
  -2  11   5      222.68      202.38      7.30 o 
  -1  11   5      273.35      253.87      7.81 o 
   0  11   5      588.18      598.32     11.02 o 
   1  11   5      141.20      118.29      5.06 o 
   2  11   5        0.01       -3.46      2.30 o 
   3  11   5      300.52      278.95      6.24 o 
   4  11   5      779.63      791.24     14.04 o 
   5  11   5      195.12      187.49      7.13 o 
   6  11   5       18.80       14.54      2.32 o 
   7  11   5        1.35       -1.45      3.35 o 
   8  11   5       37.36       30.75      6.58 o 
  -7  12   5       13.38       10.30      4.20 o 
  -6  12   5        1.91        1.27      2.15 o 
  -5  12   5       12.57       12.50      3.38 o 
  -4  12   5        8.11        7.85      2.32 o 
  -3  12   5       48.75       53.22      4.14 o 
  -2  12   5        0.35       -2.78      1.85 o 
  -1  12   5       15.24       13.78      2.12 o 
   0  12   5       14.09        8.33      1.61 o 
   1  12   5      170.55      183.02      6.48 o 
   2  12   5      305.98      284.30      8.14 o 
   3  12   5      269.32      260.87     11.04 o 
   4  12   5       98.45       90.42      5.22 o 
   5  12   5        4.95        2.25      1.62 o 
   6  12   5        4.13        2.09      1.68 o 
   7  12   5        1.44       -0.67      2.99 o 
   8  12   5        5.35        1.83      2.54 o 
  -6  13   5        0.58       -0.38      4.03 o 
  -5  13   5        1.49        2.07      2.56 o 
  -4  13   5       11.32        8.53      2.30 o 
  -3  13   5       61.95       57.00      4.57 o 
  -2  13   5       26.84       28.90      3.34 o 
  -1  13   5       62.53       52.62      4.91 o 
   0  13   5       49.81       45.42      3.65 o 
   1  13   5       14.46       13.55      2.45 o 
   2  13   5       25.06       23.93      2.77 o 
   3  13   5       11.45        8.67      2.43 o 
   4  13   5       29.39       25.60      3.09 o 
   5  13   5       16.68       10.96      2.24 o 
   6  13   5       10.18        7.58      2.74 o 
   7  13   5        2.51        3.82      2.68 o 
  -5  14   5       19.10       17.84      3.06 o 
  -4  14   5       16.48       15.31      4.52 o 
  -3  14   5        0.20       -1.54      2.55 o 
  -2  14   5        1.24        2.37      1.76 o 
  -1  14   5        0.48        0.06      2.11 o 
   0  14   5       15.25       11.98      2.08 o 
   1  14   5        0.10       -2.05      2.20 o 
   2  14   5      105.13       99.49      5.35 o 
   3  14   5       43.10       47.84      3.54 o 
   4  14   5      276.35      285.88      9.81 o 
   5  14   5        0.00        2.45      2.81 o 
   6  14   5        1.88        6.53      4.53 o 
  -4  15   5       10.30       14.82      4.05 o 
  -3  15   5        4.04        1.12      2.85 o 
  -2  15   5        0.77        3.49      2.04 o 
  -1  15   5       22.35       22.08      3.79 o 
   0  15   5       11.28        9.59      2.22 o 
   1  15   5        0.47       -0.38      1.43 o 
   2  15   5        2.20       -0.35      1.96 o 
   3  15   5        1.42       -0.80      1.40 o 
   4  15   5        9.10        2.82      2.37 o 
   5  15   5       17.28       26.11      5.21 o 
  -3  16   5       25.28       34.60      4.32 o 
  -2  16   5       44.05       41.93      4.38 o 
  -1  16   5       19.63       17.82      3.09 o 
   0  16   5        6.40        7.27      1.82 o 
   1  16   5        0.86        1.21      1.71 o 
   2  16   5        7.32        9.96      2.82 o 
   3  16   5        7.50        4.94      2.46 o 
   4  16   5       29.96       27.05      5.40 o 
  -1 -16   6        7.87        6.80      3.30 o 
   0 -16   6       76.61       75.19      7.14 o 
   1 -16   6        6.28       13.77      3.83 o 
  -3 -15   6        0.12        3.71      2.53 o 
  -2 -15   6       11.29        8.62      3.13 o 
  -1 -15   6       17.42       17.82      3.87 o 
   0 -15   6        0.80        1.61      2.21 o 
   1 -15   6       48.24       57.25      6.22 o 
   2 -15   6        2.60        4.49      2.75 o 
   3 -15   6       45.88       54.00      6.68 o 
   4 -15   6       30.24       51.65      5.37 o 
  -5 -14   6       33.48       27.05      6.16 o 
  -4 -14   6        0.18       -3.72      2.98 o 
  -3 -14   6        0.71       -1.31      1.92 o 
  -2 -14   6        4.78       12.52      4.19 o 
  -1 -14   6       40.20       44.42      5.28 o 
   0 -14   6        1.19        6.73      5.34 o 
   1 -14   6       20.27       16.38     11.29 o 
   2 -14   6       29.52       30.65      4.74 o 
   3 -14   6       40.97       47.49      5.91 o 
   4 -14   6        5.77        5.93      2.36 o 
   5 -14   6       85.94      109.95     10.50 o 
  -6 -13   6        7.32        7.26      4.53 o 
  -5 -13   6        8.83        4.34      3.84 o 
  -4 -13   6        7.03        5.96      3.97 o 
  -3 -13   6        7.14        5.30      2.50 o 
  -2 -13   6       53.01       40.42      6.07 o 
  -1 -13   6       18.59       24.66      4.04 o 
   0 -13   6      198.22      217.30     10.53 o 
   1 -13   6        2.06        0.07      7.80 o 
   2 -13   6        1.24        3.27      2.69 o 
   3 -13   6        0.83        0.39      2.10 o 
   4 -13   6       56.63       45.27      5.48 o 
   5 -13   6        1.04        1.52      2.71 o 
   6 -13   6       20.72       19.18      4.28 o 
  -7 -12   6        1.19        3.32      4.37 o 
  -6 -12   6      121.19      128.49     12.44 o 
  -5 -12   6       24.27       22.39      5.48 o 
  -4 -12   6       20.06       18.86      4.72 o 
  -3 -12   6       37.91       28.63      5.36 o 
  -2 -12   6       82.65       86.67     13.77 o 
  -1 -12   6        2.09        2.62      2.90 o 
   0 -12   6        3.27        7.05      2.87 o 
   1 -12   6        8.10        8.60      2.92 o 
   2 -12   6        6.57       -2.71      2.56 o 
   3 -12   6       34.98       24.96      4.06 o 
   4 -12   6        2.70        2.95      2.54 o 
   5 -12   6       14.09       12.57      3.75 o 
   6 -12   6       36.94       35.29      5.15 o 
   7 -12   6       45.18       43.77      6.32 o 
  -7 -11   6        0.16       -0.85      3.08 o 
  -6 -11   6       69.44       72.60      9.24 o 
  -5 -11   6       81.31       78.62      9.11 o 
  -4 -11   6       17.03       20.17      4.77 o 
  -3 -11   6       18.16        6.04      7.34 o 
  -2 -11   6        4.82        4.92      7.31 o 
  -1 -11   6      392.50      418.54     13.09 o 
   0 -11   6       25.11       20.75      3.53 o 
   1 -11   6       15.01       16.24      3.00 o 
   2 -11   6       86.28       85.72      7.38 o 
   3 -11   6       31.08       34.34      4.46 o 
   4 -11   6       18.55       13.77      3.12 o 
   5 -11   6        7.78       12.60      7.17 o 
   6 -11   6        0.04        0.60      2.54 o 
   7 -11   6        1.77        5.84      3.57 o 
   8 -11   6        4.79        7.18      3.67 o 
  -8 -10   6       36.43       59.60      9.50 o 
  -7 -10   6        7.20        8.69      4.28 o 
  -6 -10   6        0.43       -0.16      3.33 o 
  -5 -10   6      142.21      142.55     11.74 o 
  -4 -10   6       28.03       17.15      4.63 o 
  -3 -10   6       25.49       30.95      5.48 o 
  -2 -10   6      317.67      302.11     10.90 o 
  -1 -10   6        0.17        2.72      2.12 o 
   0 -10   6       13.70       14.77      2.85 o 
   1 -10   6        5.59        2.55      1.75 o 
   2 -10   6       22.00       16.54      2.77 o 
   3 -10   6       37.87       41.44      4.50 o 
   4 -10   6       32.47       42.09      4.90 o 
   5 -10   6        0.89       -0.35      2.75 o 
   6 -10   6       31.15       25.07      4.39 o 
   7 -10   6       10.52        9.43      2.48 o 
   8 -10   6        5.34        5.06      3.29 o 
  -8  -9   6       61.23       80.62     10.29 o 
  -7  -9   6        4.97        3.60      3.99 o 
  -6  -9   6      119.47      112.47     10.76 o 
  -5  -9   6      163.01      131.36     11.26 o 
  -4  -9   6       15.95       11.79      3.92 o 
  -3  -9   6       21.08       22.44      4.60 o 
  -2  -9   6       74.02       86.80      5.68 o 
  -1  -9   6      107.67       96.30      5.82 o 
   0  -9   6       75.53       68.16      4.91 o 
   1  -9   6       44.36       39.45      6.97 o 
   2  -9   6        2.87        1.94      4.31 o 
   3  -9   6      318.89      339.41     11.77 o 
   4  -9   6        2.55        4.29      2.58 o 
   5  -9   6      114.84       83.52      6.63 o 
   6  -9   6       47.36       46.27      5.49 o 
   7  -9   6        7.78        9.09      2.76 o 
   8  -9   6      171.49      174.51      8.47 o 
   9  -9   6        0.31       -1.42      2.98 o 
  -9  -8   6        1.95       -2.94      3.22 o 
  -8  -8   6        3.19        4.42      2.91 o 
  -7  -8   6       15.47       14.19      4.85 o 
  -6  -8   6       92.97       81.03      9.20 o 
  -5  -8   6       11.11        7.20      3.21 o 
  -4  -8   6        8.48        4.18      2.88 o 
  -3  -8   6      221.60      215.98      8.91 o 
  -2  -8   6      237.86      247.08      8.89 o 
  -1  -8   6       58.35       62.24      4.46 o 
   0  -8   6      133.41      126.22     10.36 o 
   1  -8   6       38.17       39.25      3.65 o 
   2  -8   6      144.98      155.56      7.14 o 
   3  -8   6       37.69       50.23      2.95 o 
   4  -8   6      339.47      291.03     11.12 o 
   5  -8   6       14.09        6.83      2.97 o 
   6  -8   6        5.01        3.12      2.29 o 
   7  -8   6      121.06      116.14      6.62 o 
   8  -8   6        9.27       15.29      2.95 o 
   9  -8   6       14.22       14.64      3.97 o 
  -9  -7   6       11.09       12.03      4.88 o 
  -8  -7   6        0.82       -0.14      3.35 o 
  -7  -7   6       96.49      109.67     11.13 o 
  -6  -7   6       54.32       45.62      6.91 o 
  -5  -7   6        3.01       -3.65      3.74 o 
  -4  -7   6       22.09       18.69      4.75 o 
  -3  -7   6       37.01       48.15      3.11 o 
  -2  -7   6       19.16       10.59      2.58 o 
  -1  -7   6      487.98      484.73     11.50 o 
   0  -7   6       15.17       17.25      3.09 o 
   1  -7   6      135.79      144.09      6.39 o 
   2  -7   6       21.15       21.16      1.61 o 
   3  -7   6      335.72      310.00     10.93 o 
   4  -7   6        1.09        4.63      1.92 o 
   5  -7   6      367.76      371.13     12.43 o 
   6  -7   6      220.35      205.22      6.52 o 
   7  -7   6        1.27        5.24      2.28 o 
   8  -7   6        0.88        0.55      1.85 o 
   9  -7   6        0.01       -1.59      2.21 o 
  10  -7   6        0.36       -1.79      2.62 o 
  -9  -6   6        0.21        5.21      4.13 o 
  -8  -6   6       66.54       87.83     10.22 o 
  -7  -6   6        4.97        7.20      3.11 o 
  -6  -6   6       80.32       69.85      4.46 o 
  -5  -6   6       58.53       51.93      3.83 o 
  -4  -6   6        4.15        4.23      1.67 o 
  -3  -6   6      504.99      510.43      9.93 o 
  -2  -6   6       16.20       16.92      2.17 o 
  -1  -6   6      345.47      257.52      7.84 o 
   0  -6   6       99.22      126.06      5.46 o 
   1  -6   6       12.33       20.65      2.31 o 
   2  -6   6      312.09      414.65      6.98 o 
   3  -6   6       50.66       28.39      2.90 o 
   4  -6   6       11.59       22.54      2.43 o 
   5  -6   6        1.93        0.61      1.79 o 
   6  -6   6       48.50       40.34      2.91 o 
   7  -6   6      243.18      231.67      6.76 o 
   8  -6   6        2.41        2.72      1.78 o 
   9  -6   6        1.14        2.34      1.93 o 
  10  -6   6       15.61       10.15      3.27 o 
 -10  -5   6        3.56       -1.49      4.71 o 
  -9  -5   6        0.55       -3.52      4.57 o 
  -8  -5   6        6.28        8.01      4.07 o 
  -7  -5   6      180.80      179.48      6.56 o 
  -6  -5   6       21.91       19.07      2.31 o 
  -5  -5   6        0.50       -0.90      1.49 o 
  -4  -5   6       28.40       21.46      2.11 o 
  -3  -5   6      201.39      244.06      4.79 o 
  -2  -5   6      240.88      167.77      3.30 o 
  -1  -5   6        0.09        1.16      1.58 o 
   0  -5   6       27.42       29.72      2.62 o 
   1  -5   6      536.16      460.33     14.34 o 
   2  -5   6      324.52      373.34      6.75 o 
   3  -5   6        4.63        4.39      1.38 o 
   4  -5   6       18.19       17.41      2.08 o 
   5  -5   6       13.20       21.15      2.46 o 
   6  -5   6       33.43       20.92      2.13 o 
   7  -5   6       17.63       12.94      2.31 o 
   8  -5   6       21.97       30.45      3.47 o 
   9  -5   6        0.01       -0.06      1.83 o 
  10  -5   6        0.14       -2.77      2.08 o 
 -10  -4   6       18.76       26.54      6.68 o 
  -9  -4   6        5.53        2.67      2.74 o 
  -8  -4   6       14.23        9.62      8.09 o 
  -7  -4   6        6.00        1.44      2.00 o 
  -6  -4   6      381.98      389.15      8.20 o 
  -5  -4   6       25.28       19.81      2.17 o 
  -4  -4   6       30.07       47.48      2.93 o 
  -3  -4   6        0.04        0.91      0.97 o 
  -2  -4   6      444.69      384.74      5.27 o 
  -1  -4   6       59.13       75.34      2.32 o 
   0  -4   6       93.83       77.11      6.19 o 
   1  -4   6       37.24       39.41      1.94 o 
   2  -4   6       74.89       99.67      3.53 o 
   3  -4   6      180.85      217.54      5.80 o 
   4  -4   6      103.28      131.10      6.07 o 
   5  -4   6       10.56       15.19      1.74 o 
   6  -4   6      154.23      135.48      4.89 o 
   7  -4   6        7.38        5.39      2.18 o 
   8  -4   6      141.17      128.73      6.72 o 
   9  -4   6        7.05        3.01      1.92 o 
  10  -4   6        7.54        5.22      2.34 o 
 -10  -3   6       13.19       19.26      4.68 o 
  -9  -3   6       19.20       14.71      7.03 o 
  -8  -3   6       73.97       75.94      7.05 o 
  -7  -3   6       59.82       62.94      5.95 o 
  -6  -3   6        0.24        0.53      2.90 o 
  -5  -3   6       24.14       21.14      5.46 o 
  -4  -3   6       40.74       38.76      2.43 o 
  -3  -3   6       49.96       66.47      2.45 o 
  -2  -3   6      268.78      302.17      4.80 o 
  -1  -3   6     1604.87     1744.14     10.60 o 
   0  -3   6       43.34       44.54      1.44 o 
   1  -3   6      129.28      141.70      3.37 o 
   2  -3   6      133.90      179.62      3.85 o 
   3  -3   6      239.48      234.31      5.13 o 
   4  -3   6       89.41      106.91      4.22 o 
   5  -3   6        0.50        1.37      1.05 o 
   6  -3   6      149.06      128.43      5.80 o 
   7  -3   6      334.75      362.12     10.20 o 
   8  -3   6       13.47        9.79      2.16 o 
   9  -3   6        4.51        0.21      1.97 o 
  10  -3   6       40.58       41.76      4.38 o 
  11  -3   6       11.52        3.40      2.94 o 
 -10  -2   6        0.00        0.08      5.01 o 
  -9  -2   6        0.92       -0.70      2.88 o 
  -8  -2   6       48.60       38.27      5.20 o 
  -7  -2   6      533.18      505.12     16.05 o 
  -6  -2   6      214.56      222.39     10.02 o 
  -5  -2   6        0.07        2.39      4.63 o 
  -4  -2   6        2.84       10.01      2.70 o 
  -3  -2   6      314.53      346.06      5.97 o 
  -2  -2   6     2535.41     2584.86     14.06 o 
  -1  -2   6      421.64      426.31      4.19 o 
   0  -2   6     1170.85     1170.80      6.10 o 
   1  -2   6      597.33      475.96      5.67 o 
   2  -2   6      552.64      476.90      6.02 o 
   3  -2   6     1867.43     1928.21     11.04 o 
   4  -2   6       81.85       47.55      2.51 o 
   5  -2   6       55.24       52.89      3.39 o 
   6  -2   6      106.19      100.55      5.04 o 
   7  -2   6       36.99       31.45      3.28 o 
   8  -2   6       68.89       73.14      4.89 o 
   9  -2   6       15.98       14.45      2.74 o 
  10  -2   6       10.76       12.74      2.84 o 
  11  -2   6       41.33       40.41      8.23 o 
 -10  -1   6       31.13       27.38      5.51 o 
  -9  -1   6       18.40       21.08      3.58 o 
  -8  -1   6       19.84       18.12      4.39 o 
  -7  -1   6        3.39        5.62      2.25 o 
  -6  -1   6       21.19       19.79      1.85 o 
  -5  -1   6       19.70       20.51      2.36 o 
  -4  -1   6      460.50      445.44      7.09 o 
  -3  -1   6     2788.07     2841.92     20.06 o 
  -2  -1   6     1553.56     1577.59     12.53 o 
  -1  -1   6      285.41      217.75      2.79 o 
   0  -1   6       40.92      104.91      1.78 o 
   1  -1   6      140.80      118.47      2.29 o 
   2  -1   6     1252.21     1368.15     25.64 o 
   3  -1   6      103.02      119.06      3.00 o 
   4  -1   6      138.37      139.30      3.43 o 
   5  -1   6      268.81      266.62      6.24 o 
   6  -1   6        1.97       -0.19      1.41 o 
   7  -1   6      273.22      262.02      7.21 o 
   8  -1   6      174.70      166.35      6.20 o 
   9  -1   6       36.55       34.24      3.09 o 
  10  -1   6        3.01        5.32      2.92 o 
  11  -1   6       17.26       24.81      4.82 o 
 -10   0   6       51.02       59.74      5.69 o 
  -9   0   6        0.70        0.21      2.29 o 
  -8   0   6       27.01       27.17      3.66 o 
  -7   0   6       27.55       26.15      2.50 o 
  -6   0   6        2.08        5.37      2.19 o 
  -5   0   6        1.07        4.26      1.27 o 
  -4   0   6      282.35      323.63      4.32 o 
  -3   0   6        0.01        1.02      0.54 o 
  -2   0   6      496.84      495.09      5.32 o 
  -1   0   6     2221.42     2088.91     16.80 o 
   0   0   6       35.03       27.73      0.89 o 
   1   0   6     1989.83     2031.17      9.35 o 
   2   0   6       75.96       83.06      1.78 o 
   3   0   6       15.86       12.52      0.90 o 
   4   0   6      206.77      186.12      3.75 o 
   5   0   6      169.17      179.74      3.63 o 
   6   0   6        1.12        0.61      0.91 o 
   7   0   6        9.58        9.98      1.90 o 
   8   0   6        3.45        2.85      1.72 o 
   9   0   6      135.01      139.65      6.72 o 
  10   0   6       19.68       17.35      5.76 o 
  11   0   6       20.42       26.65      4.80 o 
 -10   1   6        3.21        3.77      2.90 o 
  -9   1   6        1.20        4.31      2.76 o 
  -8   1   6       21.01       24.49      3.62 o 
  -7   1   6      420.28      446.59     14.41 o 
  -6   1   6      159.02      157.15      4.30 o 
  -5   1   6        1.35        3.18      0.74 o 
  -4   1   6       10.31        5.00      0.87 o 
  -3   1   6     1613.71     1696.84     11.86 o 
  -2   1   6     1026.91     1195.79     13.32 o 
  -1   1   6       32.01       44.16      1.37 o 
   0   1   6       63.54       52.10      1.29 o 
   1   1   6      489.02      576.76      6.33 o 
   2   1   6     1251.97     1386.29     10.20 o 
   3   1   6     1777.01     1980.47     15.29 o 
   4   1   6      169.71      191.47      3.01 o 
   5   1   6       97.43      119.14      3.25 o 
   6   1   6       51.30       53.67      2.55 o 
   7   1   6      159.60      151.32      5.99 o 
   8   1   6       23.46       21.95      2.63 o 
   9   1   6       45.06       46.98      4.18 o 
  10   1   6       42.29       40.47      4.22 o 
  11   1   6       18.84       20.07      4.43 o 
 -10   2   6        0.91        0.91      2.20 o 
  -9   2   6        7.86       10.20      3.38 o 
  -8   2   6       34.45       26.21      3.75 o 
  -7   2   6      369.19      384.88     11.59 o 
  -6   2   6       98.61       88.23      3.74 o 
  -5   2   6        0.00       -0.26      0.66 o 
  -4   2   6      265.25      474.97      5.70 o 
  -3   2   6       40.21       34.94      1.34 o 
  -2   2   6      564.84      735.52      6.19 o 
  -1   2   6      213.47      251.49      3.73 o 
   0   2   6       20.81        9.87      0.56 o 
   1   2   6      238.28      244.26      3.22 o 
   2   2   6       82.57       97.92      3.01 o 
   3   2   6        8.56       19.50      1.90 o 
   4   2   6      483.65      460.93     17.75 o 
   5   2   6       53.34       55.81      2.35 o 
   6   2   6        1.37       -0.22      0.89 o 
   7   2   6      172.57      174.03      5.56 o 
   8   2   6      114.42      109.34      4.85 o 
   9   2   6        3.09        1.04      1.68 o 
  10   2   6      146.50      150.65      7.84 o 
  11   2   6       25.62       27.54      4.88 o 
 -10   3   6        5.80        7.67      2.97 o 
  -9   3   6        0.35       -2.21      2.89 o 
  -8   3   6        4.23        4.97      2.52 o 
  -7   3   6       58.40       49.88      4.81 o 
  -6   3   6        0.01       -0.30      1.98 o 
  -5   3   6       32.56       37.05      1.79 o 
  -4   3   6        0.10       -0.74      0.74 o 
  -3   3   6       41.72       19.07      0.64 o 
  -2   3   6        4.83       15.49      0.75 o 
  -1   3   6      633.23      591.37      4.73 o 
   0   3   6      146.37      129.92      2.61 o 
   1   3   6     1763.60     1716.43     11.49 o 
   2   3   6       47.58       61.06      1.74 o 
   3   3   6      431.19      394.73      8.76 o 
   4   3   6      180.08      208.46      4.12 o 
   5   3   6      449.34      421.57      9.30 o 
   6   3   6        6.59        1.91      1.05 o 
   7   3   6      441.06      431.00      8.63 o 
   8   3   6       10.09       13.79      2.18 o 
   9   3   6      134.15      139.99      5.79 o 
  10   3   6        0.20       -2.69      2.24 o 
  11   3   6        4.38        5.05      2.62 o 
 -10   4   6        1.30        3.83      4.44 o 
  -9   4   6        1.82       -0.99      2.36 o 
  -8   4   6       43.38       43.35      6.41 o 
  -7   4   6       90.49       76.42      5.09 o 
  -6   4   6        5.87       11.51      1.90 o 
  -5   4   6        7.80        4.48      1.46 o 
  -4   4   6      105.00       77.42      2.76 o 
  -3   4   6      286.12      276.53      4.07 o 
  -2   4   6        3.66       -0.56      0.37 o 
  -1   4   6      451.98      445.81      4.11 o 
   0   4   6      212.90      190.62      2.92 o 
   1   4   6      248.04      281.94      3.49 o 
   2   4   6      484.09      560.38     10.34 o 
   3   4   6       58.18       32.14      1.09 o 
   4   4   6      288.90      355.38      4.49 o 
   5   4   6      404.34      439.34      6.21 o 
   6   4   6       78.95       99.81      4.03 o 
   7   4   6       76.30       71.85      4.71 o 
   8   4   6      179.17      182.30      7.80 o 
   9   4   6       93.85       86.16      5.84 o 
  10   4   6       18.55       20.12      3.19 o 
  11   4   6       21.62       20.54      4.22 o 
 -10   5   6       12.31       13.88      3.83 o 
  -9   5   6       53.29       56.00      5.53 o 
  -8   5   6        1.64       -2.10      2.72 o 
  -7   5   6       32.67       23.24      2.52 o 
  -6   5   6       41.71       41.86      3.02 o 
  -5   5   6        2.31        7.18      1.92 o 
  -4   5   6      115.74      116.91      2.68 o 
  -3   5   6      387.35      366.02      5.47 o 
  -2   5   6       90.12       94.60      2.48 o 
  -1   5   6      324.24      340.26      3.84 o 
   0   5   6      206.03      230.98      3.63 o 
   1   5   6       51.54       47.70      1.64 o 
   2   5   6        0.83        5.42      0.58 o 
   3   5   6      142.54      108.61      5.71 o 
   4   5   6       23.68       21.77      1.35 o 
   5   5   6      165.59      183.69      3.62 o 
   6   5   6       53.87       54.18      2.93 o 
   7   5   6      106.77       98.57      4.27 o 
   8   5   6       52.05       49.61      4.24 o 
   9   5   6       10.02        9.39      2.52 o 
  10   5   6       35.59       37.46      4.24 o 
  -9   6   6       75.77       80.88      7.66 o 
  -8   6   6        1.59        0.42      2.46 o 
  -7   6   6       78.62       57.10      4.00 o 
  -6   6   6       46.30       44.66      3.81 o 
  -5   6   6       16.05       13.59      1.33 o 
  -4   6   6        2.47        3.72      1.02 o 
  -3   6   6      217.03      169.98      4.49 o 
  -2   6   6     1556.60     1848.52     14.15 o 
  -1   6   6        2.84       24.74      1.18 o 
   0   6   6      103.52       85.80      2.37 o 
   1   6   6      294.09      253.02      4.91 o 
   2   6   6      218.50      232.25      3.27 o 
   3   6   6       11.41       13.19      1.25 o 
   4   6   6        6.49        8.62      1.06 o 
   5   6   6      132.05      120.82      3.28 o 
   6   6   6       18.59       16.08      1.96 o 
   7   6   6        2.84       -0.24      2.24 o 
   8   6   6        7.12        3.03      1.34 o 
   9   6   6       20.48       18.73      3.23 o 
  10   6   6       68.18       83.34      7.78 o 
  -9   7   6        7.30        7.89      5.87 o 
  -8   7   6       83.98      121.50      7.78 o 
  -7   7   6       10.19        8.10      2.34 o 
  -6   7   6       10.89       10.28      2.47 o 
  -5   7   6       44.31       32.69      2.34 o 
  -4   7   6      172.98      183.76      5.10 o 
  -3   7   6       19.17       11.57      1.52 o 
  -2   7   6       58.20       63.82      1.89 o 
  -1   7   6      163.52      198.40      3.68 o 
   0   7   6      693.05      705.15      7.12 o 
   1   7   6      208.70      184.93      4.15 o 
   2   7   6      407.56      398.69      4.68 o 
   3   7   6        4.93        2.36      0.73 o 
   4   7   6       53.99       74.89      4.98 o 
   5   7   6       17.06       27.07      2.37 o 
   6   7   6      278.43      263.43      7.65 o 
   7   7   6        8.17        4.80      2.45 o 
   8   7   6       76.70       81.72      5.03 o 
   9   7   6       78.03       67.47      7.21 o 
  10   7   6       58.81       66.33      7.34 o 
  -9   8   6        0.00       -0.50      2.93 o 
  -8   8   6       80.15      105.99     14.98 o 
  -7   8   6       66.41       73.50      6.45 o 
  -6   8   6       12.18        1.29      2.59 o 
  -5   8   6      456.43      453.12      8.44 o 
  -4   8   6      214.82      194.78      5.66 o 
  -3   8   6      473.92      441.53      8.22 o 
  -2   8   6        4.71        2.42      0.84 o 
  -1   8   6      135.74      169.30      3.66 o 
   0   8   6       59.77       62.78      3.04 o 
   1   8   6      250.48      228.49      5.01 o 
   2   8   6       12.07       14.22      1.03 o 
   3   8   6      108.71       95.64      2.51 o 
   4   8   6      147.78      142.79      5.08 o 
   5   8   6       12.17       13.08      1.98 o 
   6   8   6       43.19       39.62      3.14 o 
   7   8   6       67.74       64.64      4.25 o 
   8   8   6       63.65       74.06      7.13 o 
   9   8   6       16.10       19.42      4.32 o 
  10   8   6        6.75        6.07      3.55 o 
  -8   9   6        0.44        3.05      4.53 o 
  -7   9   6        4.37        5.24      3.41 o 
  -6   9   6      119.04      115.64     10.61 o 
  -5   9   6        2.73        2.58      2.53 o 
  -4   9   6       73.84       74.16      3.79 o 
  -3   9   6       90.58       86.48      3.93 o 
  -2   9   6      419.27      389.55      6.54 o 
  -1   9   6       56.04       47.36      2.15 o 
   0   9   6        3.08        0.70      1.05 o 
   1   9   6       98.59       89.88      3.66 o 
   2   9   6      152.07      159.09      4.47 o 
   3   9   6      104.98      102.91      3.04 o 
   4   9   6       29.01       19.65      2.30 o 
   5   9   6       15.72       18.82      2.41 o 
   6   9   6        1.69        3.52      1.77 o 
   7   9   6        0.96        0.63      1.61 o 
   8   9   6       14.97       15.90      4.17 o 
   9   9   6        3.45        3.99      2.96 o 
  -8  10   6        7.02       15.94      5.26 o 
  -7  10   6       12.47       18.28      4.74 o 
  -6  10   6       40.33       31.78      3.57 o 
  -5  10   6        6.24        4.05      3.66 o 
  -4  10   6       68.43       68.87      3.86 o 
  -3  10   6        7.23        7.00      2.02 o 
  -2  10   6       73.41       82.28      4.50 o 
  -1  10   6       12.35       11.28      1.51 o 
   0  10   6      336.69      321.61      7.26 o 
   1  10   6       31.31       23.48      1.99 o 
   2  10   6       17.27        9.99      1.29 o 
   3  10   6       16.86       13.54      1.42 o 
   4  10   6      191.13      226.74      7.17 o 
   5  10   6       26.68       31.65      3.06 o 
   6  10   6      112.60      107.20      5.45 o 
   7  10   6       54.96       60.78      8.94 o 
   8  10   6        9.00        6.57      3.18 o 
   9  10   6        0.80        3.47      3.05 o 
  -7  11   6        1.97       -2.24      3.35 o 
  -6  11   6        1.69       -0.64      2.48 o 
  -5  11   6       82.60       81.16      5.56 o 
  -4  11   6       35.33       32.49      2.89 o 
  -3  11   6       56.67       56.70      4.30 o 
  -2  11   6        1.80        0.23      1.61 o 
  -1  11   6       14.81       11.46      1.95 o 
   0  11   6      277.03      307.54      8.31 o 
   1  11   6      135.94      145.03      5.13 o 
   2  11   6      174.95      192.30      5.36 o 
   3  11   6       33.05       30.35      2.07 o 
   4  11   6      291.35      304.42      8.69 o 
   5  11   6       51.16       65.15      4.31 o 
   6  11   6        0.31       -1.02      2.75 o 
   7  11   6       21.29       20.38      4.85 o 
   8  11   6        0.72       -1.44      2.83 o 
  -7  12   6       42.17       53.45      8.92 o 
  -6  12   6        2.17        0.52      3.17 o 
  -5  12   6        9.41        2.18      4.26 o 
  -4  12   6        6.51        3.83      2.10 o 
  -3  12   6       66.88       59.79      4.48 o 
  -2  12   6       28.36       23.97      2.85 o 
  -1  12   6        9.40        8.43      2.04 o 
   0  12   6       86.38       89.40      4.11 o 
   1  12   6        0.15        0.91      1.35 o 
   2  12   6       91.84       82.29      3.43 o 
   3  12   6       89.57       86.50      4.88 o 
   4  12   6        1.40        3.72      1.53 o 
   5  12   6        0.27       -1.00      1.40 o 
   6  12   6        0.05       -4.21      3.21 o 
   7  12   6       44.00       38.19      5.61 o 
   8  12   6        2.40       -1.16      2.92 o 
  -6  13   6        1.22       -1.16      3.08 o 
  -5  13   6       61.04       60.60      6.91 o 
  -4  13   6        0.00        0.54      2.14 o 
  -3  13   6        0.12       -0.17      1.85 o 
  -2  13   6        0.08        0.84      2.73 o 
  -1  13   6       24.45       32.29      3.28 o 
   0  13   6       17.59       25.39      3.17 o 
   1  13   6      124.22      117.25      5.02 o 
   2  13   6        0.06        0.92      1.27 o 
   3  13   6       33.96       36.86      3.51 o 
   4  13   6       71.01       63.57      4.56 o 
   5  13   6       24.22       23.40      4.38 o 
   6  13   6        0.51        0.35      2.48 o 
   7  13   6        0.27       -4.96      3.48 o 
  -5  14   6       12.21       12.75      9.60 o 
  -4  14   6        7.04        9.62      2.53 o 
  -3  14   6        0.35        0.91      3.23 o 
  -2  14   6       10.41       11.61      2.72 o 
  -1  14   6       29.16       28.39      3.27 o 
   0  14   6       28.83       24.53      3.34 o 
   1  14   6        0.04       -0.99      1.52 o 
   2  14   6        8.77       11.84      2.26 o 
   3  14   6       23.18       21.47      2.62 o 
   4  14   6       24.43       29.67      4.87 o 
   5  14   6        2.75       -1.57      2.65 o 
   6  14   6        2.70        1.70      2.56 o 
  -4  15   6       24.07       40.03      5.11 o 
  -3  15   6        0.63       -0.99      1.99 o 
  -2  15   6        5.48        6.56      2.34 o 
  -1  15   6        3.11        2.60      1.94 o 
   0  15   6        5.20        6.49      4.11 o 
   1  15   6        5.39        4.41      2.73 o 
   2  15   6        3.59        3.20      1.38 o 
   3  15   6        1.89        3.24      2.74 o 
   4  15   6       12.03       10.98      3.76 o 
   5  15   6       97.18      133.12     10.26 o 
  -2  16   6        1.03       -0.13      1.87 o 
  -1  16   6       55.58       63.14      5.26 o 
   0  16   6       17.50       15.57      3.22 o 
   1  16   6       10.62        5.29      1.62 o 
   2  16   6        7.99        5.09      2.39 o 
   3  16   6        7.16        3.78      1.84 o 
  -3 -15   7        0.11        0.88      6.99 o 
  -2 -15   7       88.81      106.70      8.40 o 
  -1 -15   7        5.67        9.86      2.85 o 
   0 -15   7        1.75        1.10      2.94 o 
   1 -15   7       14.59        8.74      5.66 o 
   2 -15   7        0.24       -1.56      2.71 o 
   3 -15   7        2.21       -4.47      3.28 o 
  -4 -14   7       14.15       18.22      3.58 o 
  -3 -14   7        7.37        9.13      2.75 o 
  -2 -14   7        0.54       -0.48      2.42 o 
  -1 -14   7       12.85       16.86      3.67 o 
   0 -14   7        6.73        6.72      5.05 o 
   1 -14   7       18.88       15.67      7.70 o 
   2 -14   7        5.06        7.95      3.33 o 
   3 -14   7       29.86       34.85      5.01 o 
   4 -14   7        9.34       14.89      3.85 o 
   5 -14   7       10.73       15.45      4.14 o 
  -5 -13   7       34.52       44.47      7.63 o 
  -4 -13   7        1.54       -4.42      2.94 o 
  -3 -13   7       11.85        4.14      4.22 o 
  -2 -13   7       58.90       51.87      6.16 o 
  -1 -13   7      385.74      415.68     26.54 o 
   0 -13   7       79.37       83.70      6.91 o 
   1 -13   7        4.71        4.92      4.50 o 
   2 -13   7       42.95       36.48      5.61 o 
   3 -13   7        5.61        7.42      4.89 o 
   4 -13   7       16.08       14.66      3.31 o 
   5 -13   7        5.76        5.05      2.26 o 
   6 -13   7        0.19       -1.62      2.97 o 
  -6 -12   7       31.19       22.14      6.10 o 
  -5 -12   7        0.29       -2.58      3.30 o 
  -4 -12   7       50.73       54.15      6.62 o 
  -3 -12   7       16.60        7.40      7.24 o 
  -2 -12   7        8.13        5.35      2.25 o 
  -1 -12   7        3.06        7.40      2.66 o 
   0 -12   7       12.36       16.14      3.48 o 
   1 -12   7      192.01      211.10     14.85 o 
   2 -12   7        2.21        0.27      2.88 o 
   3 -12   7        1.08       -2.35      2.39 o 
   4 -12   7       11.42        9.96      3.31 o 
   5 -12   7        4.29        3.95      2.28 o 
   6 -12   7        1.54        3.80      2.84 o 
   7 -12   7       13.18       12.44      3.99 o 
  -7 -11   7       23.30       12.47      5.07 o 
  -6 -11   7       72.51       77.51      9.87 o 
  -5 -11   7       31.04       30.44      6.28 o 
  -4 -11   7       32.39       32.20      5.85 o 
  -3 -11   7        1.56        2.08      3.45 o 
  -2 -11   7      193.78      192.15     12.19 o 
  -1 -11   7      552.86      603.92     20.07 o 
   0 -11   7        0.08        3.88      2.52 o 
   1 -11   7        2.92        2.49      4.83 o 
   2 -11   7       16.75        7.38      7.19 o 
   3 -11   7       88.32       94.78      7.00 o 
   4 -11   7        0.98        0.91      1.87 o 
   5 -11   7        5.23        2.12      1.95 o 
   6 -11   7        4.96        3.67      4.37 o 
   7 -11   7      126.33      127.36      9.66 o 
  -7 -10   7       17.44       17.42      5.25 o 
  -6 -10   7        0.00        5.57      3.58 o 
  -5 -10   7        0.78        2.46      3.36 o 
  -4 -10   7        2.84       -3.94      3.82 o 
  -3 -10   7        0.46       -3.42      3.05 o 
  -2 -10   7      202.19      199.24      9.07 o 
  -1 -10   7       20.06       19.52      3.31 o 
   0 -10   7      335.28      336.60     11.64 o 
   1 -10   7      102.79      123.50      6.98 o 
   2 -10   7      107.24       95.35      6.40 o 
   3 -10   7       16.56       13.01      2.92 o 
   4 -10   7      190.44      204.47     10.27 o 
   5 -10   7        6.99        5.70      3.12 o 
   6 -10   7       37.79       27.78      4.49 o 
   7 -10   7        0.45        2.12      2.06 o 
   8 -10   7       27.25       26.11      3.80 o 
  -8  -9   7        0.96       15.99      6.23 o 
  -7  -9   7       26.31       28.64      6.29 o 
  -6  -9   7       17.37       19.20      5.59 o 
  -5  -9   7       66.99       67.41      8.30 o 
  -4  -9   7       52.35       47.17      6.72 o 
  -3  -9   7       35.13       40.97      5.76 o 
  -2  -9   7       40.58       47.26      4.50 o 
  -1  -9   7      237.10      241.55     12.22 o 
   0  -9   7       13.25       12.64      4.60 o 
   1  -9   7        7.76        5.22      2.12 o 
   2  -9   7       83.17       84.63      5.78 o 
   3  -9   7       15.44       14.01      2.92 o 
   4  -9   7      341.97      314.30     11.99 o 
   5  -9   7       65.27       58.11      4.44 o 
   6  -9   7       39.68       38.71      4.94 o 
   7  -9   7       42.33       42.57      4.34 o 
   8  -9   7        0.19        2.91      2.25 o 
   9  -9   7       31.62       31.19      5.35 o 
  -8  -8   7        4.22        2.82      3.90 o 
  -7  -8   7        0.43        4.83      4.01 o 
  -6  -8   7        6.30        0.59      3.06 o 
  -5  -8   7      140.66      126.78     10.84 o 
  -4  -8   7      139.72      139.12     10.77 o 
  -3  -8   7        7.58       11.35      3.58 o 
  -2  -8   7       38.31       38.75      3.79 o 
  -1  -8   7       45.69       43.08      3.80 o 
   0  -8   7        0.06        1.89      1.68 o 
   1  -8   7        2.04        1.25      2.69 o 
   2  -8   7       32.53       37.44      2.49 o 
   3  -8   7      135.31      154.00      5.25 o 
   4  -8   7       43.49       34.87      4.14 o 
   5  -8   7        1.22        2.52      2.40 o 
   6  -8   7        8.19        7.73      2.63 o 
   7  -8   7      170.01      165.63      7.91 o 
   8  -8   7       11.08       13.34      2.96 o 
   9  -8   7      103.40      103.52      6.95 o 
  -9  -7   7       14.59       14.94      5.26 o 
  -8  -7   7       19.89       14.23      5.25 o 
  -7  -7   7        6.70       10.06      4.66 o 
  -6  -7   7        2.04        1.73      2.69 o 
  -5  -7   7       23.34       20.12      4.90 o 
  -4  -7   7      129.54      131.82     10.32 o 
  -3  -7   7      192.23      216.50      8.44 o 
  -2  -7   7       10.02        0.39      2.65 o 
  -1  -7   7       39.04       40.38      3.81 o 
   0  -7   7       43.65       30.86      3.00 o 
   1  -7   7       76.36       70.29      4.64 o 
   2  -7   7       56.30       54.68      2.44 o 
   3  -7   7       10.59       14.57      2.00 o 
   4  -7   7      316.96      299.90     12.45 o 
   5  -7   7      105.47      110.78      7.89 o 
   6  -7   7       65.07       60.32      4.39 o 
   7  -7   7       21.05       16.27      2.82 o 
   8  -7   7       20.28       21.19      3.30 o 
   9  -7   7        7.58        7.56      3.61 o 
  -9  -6   7        8.26        9.11      4.77 o 
  -8  -6   7       59.94       62.33      8.71 o 
  -7  -6   7        0.03        0.44      3.17 o 
  -6  -6   7      133.48      144.76      6.67 o 
  -5  -6   7        5.26        2.42      1.90 o 
  -4  -6   7      172.78      144.30      6.36 o 
  -3  -6   7      307.24      296.27      7.39 o 
  -2  -6   7        0.07        0.70      0.87 o 
  -1  -6   7      305.66      315.01      8.90 o 
   0  -6   7       80.30       73.90      4.32 o 
   1  -6   7      318.09      334.44      9.28 o 
   2  -6   7        0.11       -0.31      1.14 o 
   3  -6   7        1.28        2.59      2.32 o 
   4  -6   7       90.84       94.53      7.29 o 
   5  -6   7       30.54       25.55      3.54 o 
   6  -6   7       66.63       66.00      3.80 o 
   7  -6   7        4.55        1.71      1.52 o 
   8  -6   7       29.13       28.34      3.48 o 
   9  -6   7       18.09       15.69      2.96 o 
  10  -6   7        0.07        1.00      2.74 o 
  -9  -5   7       33.82       28.24      6.46 o 
  -8  -5   7        8.22        2.35      2.53 o 
  -7  -5   7        8.37       11.03      2.14 o 
  -6  -5   7      354.64      321.76     11.45 o 
  -5  -5   7       25.63       26.74      2.53 o 
  -4  -5   7       19.51       20.78      2.21 o 
  -3  -5   7        2.61        5.78      1.32 o 
  -2  -5   7      735.27      682.64      6.97 o 
  -1  -5   7     1192.65     1156.08     16.06 o 
   0  -5   7      106.62      116.86      5.91 o 
   1  -5   7      128.81      130.34      4.71 o 
   2  -5   7      109.09      115.85      3.97 o 
   3  -5   7      118.01      134.62      5.55 o 
   4  -5   7        0.09       -0.03      1.27 o 
   5  -5   7       77.00       70.38      4.17 o 
   6  -5   7       12.52        9.15      1.61 o 
   7  -5   7       56.11       46.12      3.17 o 
   8  -5   7       81.22       59.02      4.93 o 
   9  -5   7        7.56       11.02      2.61 o 
  10  -5   7        4.76        0.86      2.59 o 
  -9  -4   7       13.88       11.99      2.91 o 
  -8  -4   7        0.57       -1.09      1.90 o 
  -7  -4   7        8.52        5.98      2.25 o 
  -6  -4   7        4.64        2.10      1.47 o 
  -5  -4   7      390.23      362.22      8.69 o 
  -4  -4   7       47.43       43.25      2.97 o 
  -3  -4   7      542.02      624.91      8.00 o 
  -2  -4   7      723.80      894.80      7.51 o 
  -1  -4   7      181.83      221.07      4.60 o 
   0  -4   7       33.68        6.43      0.70 o 
   1  -4   7       53.35       75.18      7.94 o 
   2  -4   7      317.23      278.35      9.87 o 
   3  -4   7       26.49       13.18      1.83 o 
   4  -4   7        3.02        1.83      1.02 o 
   5  -4   7       78.78       60.50      3.28 o 
   6  -4   7       43.23       45.69      3.01 o 
   7  -4   7       20.98       20.89      2.98 o 
   8  -4   7        8.16        8.35      2.33 o 
   9  -4   7       64.94       62.59      5.14 o 
  10  -4   7        1.08        2.21      2.55 o 
 -10  -3   7        9.70        5.08      4.06 o 
  -9  -3   7        0.19        1.60      2.89 o 
  -8  -3   7       18.75       22.78      4.55 o 
  -7  -3   7      151.37      156.47      9.25 o 
  -6  -3   7        0.05        2.77      3.08 o 
  -5  -3   7      234.36      221.47      7.83 o 
  -4  -3   7      278.84      304.37      7.15 o 
  -3  -3   7      767.18      794.24     10.00 o 
  -2  -3   7      638.05      580.07      6.10 o 
  -1  -3   7       45.73       96.64      2.80 o 
   0  -3   7      356.50      391.07      4.56 o 
   1  -3   7        0.71        3.24      1.23 o 
   2  -3   7      244.41      230.85      6.73 o 
   3  -3   7       29.08       22.76      1.82 o 
   4  -3   7      131.76      125.94      4.89 o 
   5  -3   7        1.42        3.17      1.28 o 
   6  -3   7       20.23       25.71      2.89 o 
   7  -3   7      344.37      337.68     10.01 o 
   8  -3   7       15.69       15.33      2.73 o 
   9  -3   7        0.76        0.07      2.12 o 
  10  -3   7        3.16        8.13      3.56 o 
 -10  -2   7       29.39       34.03      5.67 o 
  -9  -2   7       19.81       24.53      4.80 o 
  -8  -2   7        0.53        0.04      2.93 o 
  -7  -2   7       20.18       22.19      4.61 o 
  -6  -2   7      396.23      392.24     13.58 o 
  -5  -2   7      655.14      607.97     23.62 o 
  -4  -2   7       90.20       94.84      4.42 o 
  -3  -2   7      175.54      142.18      4.28 o 
  -2  -2   7      242.91      229.24      3.55 o 
  -1  -2   7     3265.48     3539.32     29.14 o 
   0  -2   7      784.22      849.03      7.66 o 
   1  -2   7      338.23      319.77      4.88 o 
   2  -2   7      573.26      598.23      7.76 o 
   3  -2   7      192.11      144.70      3.76 o 
   4  -2   7      745.65      728.01     14.07 o 
   5  -2   7       32.93       33.91      2.79 o 
   6  -2   7        6.50        4.27      1.68 o 
   7  -2   7      324.88      361.54     10.69 o 
   8  -2   7       40.74       40.88      3.75 o 
   9  -2   7        5.10        2.98      1.97 o 
  10  -2   7        6.37        3.42      3.29 o 
  11  -2   7       25.56       23.69      6.43 o 
 -10  -1   7      112.42      134.79     12.31 o 
  -9  -1   7       16.49       26.60      5.07 o 
  -8  -1   7        5.30        3.90      3.02 o 
  -7  -1   7        0.40        2.30      1.93 o 
  -6  -1   7      358.50      361.30      9.55 o 
  -5  -1   7       25.76       20.62      2.28 o 
  -4  -1   7      152.55      137.46      3.84 o 
  -3  -1   7     2630.19     2536.93     15.99 o 
  -2  -1   7      164.22      146.91      3.04 o 
  -1  -1   7       25.99       52.73      1.68 o 
   0  -1   7     1725.83     1554.24      8.59 o 
   1  -1   7       23.45       24.36      1.15 o 
   2  -1   7     2437.22     2390.93     14.06 o 
   3  -1   7     4940.25     5172.31     52.05 o 
   4  -1   7        2.01        0.70      0.88 o 
   5  -1   7      322.83      274.53      6.36 o 
   6  -1   7       46.31       37.70      2.72 o 
   7  -1   7       63.56       66.26      3.80 o 
   8  -1   7       17.24       10.29      1.96 o 
   9  -1   7        0.03       -1.63      1.47 o 
  10  -1   7        0.63        1.27      2.44 o 
  11  -1   7      154.92      176.13     11.36 o 
 -10   0   7       18.64       19.21      3.78 o 
  -9   0   7       18.49       18.64      3.60 o 
  -8   0   7       67.29       64.63      5.32 o 
  -7   0   7      210.30      227.29      6.72 o 
  -6   0   7        0.43        3.19      1.66 o 
  -5   0   7       83.47       55.69      1.88 o 
  -4   0   7      157.56      142.94      3.22 o 
  -3   0   7       34.41       42.91      1.59 o 
  -2   0   7        0.25        0.91      0.37 o 
  -1   0   7      121.90       87.90      1.86 o 
   0   0   7     1778.95     1881.18     10.27 o 
   1   0   7     3172.53     3251.36     22.13 o 
   2   0   7      831.58      948.87      7.65 o 
   3   0   7     1650.54     1761.84     21.37 o 
   4   0   7      569.35      626.47      7.91 o 
   5   0   7       28.09       40.63      2.04 o 
   6   0   7       21.60       29.85      2.38 o 
   7   0   7      119.46      112.36      4.79 o 
   8   0   7        0.31       -0.38      1.54 o 
   9   0   7        0.54        0.70      1.96 o 
  10   0   7        0.20       -1.96      2.50 o 
  11   0   7        1.32        3.02      2.72 o 
 -10   1   7        3.58        4.79      2.99 o 
  -9   1   7        1.10        7.29      3.16 o 
  -8   1   7       16.80       16.46      3.10 o 
  -7   1   7       24.10       34.88      4.75 o 
  -6   1   7       83.80       70.90      3.89 o 
  -5   1   7      132.86      105.38      2.97 o 
  -4   1   7       22.58       25.01      1.87 o 
  -3   1   7      584.44      520.64      6.15 o 
  -2   1   7      658.80      726.36      7.59 o 
  -1   1   7      171.53      143.52      3.27 o 
   0   1   7       46.19       31.46      1.00 o 
   1   1   7      470.96      467.48      4.33 o 
   2   1   7      691.64      622.08     13.28 o 
   3   1   7      826.02      997.87      8.85 o 
   4   1   7       35.43       29.82      1.30 o 
   5   1   7        1.68        1.04      0.60 o 
   6   1   7      179.47      178.17      4.34 o 
   7   1   7       37.39       28.07      2.31 o 
   8   1   7       10.15       11.54      2.18 o 
   9   1   7        1.86        0.29      2.76 o 
  10   1   7       22.52       22.11      4.45 o 
  11   1   7        4.83        3.32      3.96 o 
 -10   2   7        8.27       13.60      3.40 o 
  -9   2   7        0.01        0.93      2.94 o 
  -8   2   7        4.07        4.61      2.43 o 
  -7   2   7        7.05       10.56      3.56 o 
  -6   2   7      331.39      356.45     12.54 o 
  -5   2   7       23.18       15.83      1.33 o 
  -4   2   7       46.21       46.87      1.89 o 
  -3   2   7        0.19        0.59      0.56 o 
  -2   2   7       37.03       53.22      1.95 o 
  -1   2   7      122.24      137.56      2.81 o 
   0   2   7     2529.20     2724.70     15.94 o 
   1   2   7       39.21       38.22      1.11 o 
   2   2   7      824.66      840.52     10.85 o 
   3   2   7      693.40      983.37     24.14 o 
   4   2   7       41.91       57.54      2.77 o 
   5   2   7       43.09       34.58      1.83 o 
   6   2   7        6.93        3.20      1.93 o 
   7   2   7       86.45       92.96      4.08 o 
   8   2   7       11.25       10.78      1.90 o 
   9   2   7       14.47       13.53      2.60 o 
  10   2   7      109.29      107.53      6.79 o 
  11   2   7      144.13      162.73     11.89 o 
 -10   3   7        3.10        2.71      3.27 o 
  -9   3   7        0.07        0.66      2.50 o 
  -8   3   7       63.75       80.04      8.06 o 
  -7   3   7        3.73       12.44      2.66 o 
  -6   3   7        0.67       -0.13      1.91 o 
  -5   3   7       28.87       28.16      1.44 o 
  -4   3   7      102.97      100.72      3.22 o 
  -3   3   7       96.96       72.38      1.73 o 
  -2   3   7      466.61      437.92      4.80 o 
  -1   3   7      329.43      372.65      5.85 o 
   0   3   7       28.95       22.92      1.07 o 
   1   3   7        7.52        5.95      0.61 o 
   2   3   7       58.50       70.84      2.74 o 
   3   3   7        2.01       15.86      2.03 o 
   4   3   7       20.84       13.08      0.87 o 
   5   3   7        9.73        8.93      1.16 o 
   6   3   7      118.05       92.84      3.71 o 
   7   3   7      297.35      295.60     10.89 o 
   8   3   7        2.25        8.03      2.78 o 
   9   3   7        0.00       -2.56      2.04 o 
  10   3   7       14.15       12.36      2.95 o 
  11   3   7       25.11       27.89      4.65 o 
 -10   4   7        0.81        2.45      2.92 o 
  -9   4   7        0.04       -0.50      2.67 o 
  -8   4   7       13.39       16.90      3.28 o 
  -7   4   7      149.48      141.50      7.51 o 
  -6   4   7       69.56       67.14      4.72 o 
  -5   4   7        0.85        1.36      0.80 o 
  -4   4   7       45.17       67.17      1.76 o 
  -3   4   7      185.03      140.97      3.12 o 
  -2   4   7        4.77        0.53      0.51 o 
  -1   4   7      175.02      224.60      3.29 o 
   0   4   7       51.21       54.86      2.14 o 
   1   4   7      291.00      230.01      4.46 o 
   2   4   7      302.25      278.72      5.03 o 
   3   4   7      390.96      365.64     13.48 o 
   4   4   7        0.96       -0.05      0.39 o 
   5   4   7        8.77        9.85      1.21 o 
   6   4   7       23.88       26.68      2.19 o 
   7   4   7      292.45      320.31      9.76 o 
   8   4   7        6.82        9.20      2.47 o 
   9   4   7        4.71        8.00      2.65 o 
  10   4   7        0.52       -2.67      2.61 o 
  -9   5   7        5.76        2.78      2.61 o 
  -8   5   7       16.54       15.79      3.68 o 
  -7   5   7       18.69        7.40      3.83 o 
  -6   5   7        9.06        6.08      1.82 o 
  -5   5   7       79.03       88.77      3.13 o 
  -4   5   7       93.78       86.25      2.81 o 
  -3   5   7        4.63        7.85      0.97 o 
  -2   5   7       10.97       14.55      0.90 o 
  -1   5   7      117.52      121.23      2.51 o 
   0   5   7       67.28       62.39      3.48 o 
   1   5   7      142.63      183.83      3.45 o 
   2   5   7       96.75       75.48      3.21 o 
   3   5   7       30.01       38.68      2.95 o 
   4   5   7       79.03       84.17      2.51 o 
   5   5   7        8.09       22.98      1.45 o 
   6   5   7       75.57       71.03      2.78 o 
   7   5   7       19.05       29.10      2.46 o 
   8   5   7        4.56        6.32      1.70 o 
   9   5   7        7.97        6.93      2.06 o 
  10   5   7        1.56        1.75      2.08 o 
  -9   6   7        1.15        8.46      3.84 o 
  -8   6   7       32.74       25.09      3.86 o 
  -7   6   7       39.93       37.93      4.25 o 
  -6   6   7       33.91       16.63      2.49 o 
  -5   6   7        0.50        0.57      1.32 o 
  -4   6   7      138.51      157.80      4.37 o 
  -3   6   7       40.60       50.55      2.51 o 
  -2   6   7        1.51        1.81      1.04 o 
  -1   6   7        4.58       10.30      0.99 o 
   0   6   7      103.16      110.12      2.74 o 
   1   6   7      344.38      327.01      4.74 o 
   2   6   7       11.05       15.15      1.24 o 
   3   6   7       37.19       40.58      1.94 o 
   4   6   7       23.07       27.09      1.57 o 
   5   6   7        7.56        5.09      1.02 o 
   6   6   7      143.71      130.18      5.06 o 
   7   6   7       90.13       84.21      4.65 o 
   8   6   7        0.41       -0.90      2.26 o 
   9   6   7        1.24        0.46      2.01 o 
  10   6   7        0.72        4.89      3.54 o 
  -9   7   7       24.63       32.97      5.07 o 
  -8   7   7       96.08      107.16      7.50 o 
  -7   7   7        0.07       -0.51      2.57 o 
  -6   7   7        0.00       -2.11      3.21 o 
  -5   7   7       34.60       32.41      4.43 o 
  -4   7   7       77.10       82.35      3.48 o 
  -3   7   7      263.64      237.87      5.73 o 
  -2   7   7      316.88      364.29      5.26 o 
  -1   7   7       28.97       28.95      1.51 o 
   0   7   7       29.74       25.13      1.59 o 
   1   7   7      713.61      709.01      7.54 o 
   2   7   7       11.09       11.32      1.00 o 
   3   7   7        0.96        0.33      0.80 o 
   4   7   7       28.78       25.76      1.73 o 
   5   7   7       91.73       89.65      3.90 o 
   6   7   7        5.41        5.31      1.30 o 
   7   7   7        4.48        3.44      1.58 o 
   8   7   7        5.61        2.60      2.47 o 
   9   7   7        1.61       -0.12      3.78 o 
  10   7   7        0.58       10.76      4.24 o 
  -8   8   7        1.89       -2.12      3.13 o 
  -7   8   7        0.20        0.84      4.54 o 
  -6   8   7       26.70       23.83      4.24 o 
  -5   8   7       21.44       19.00      2.62 o 
  -4   8   7       63.22       77.85      3.69 o 
  -3   8   7       90.04       80.21      3.58 o 
  -2   8   7        0.54       -0.11      0.69 o 
  -1   8   7       69.47       56.31      2.17 o 
   0   8   7       14.39       12.58      1.57 o 
   1   8   7      147.80      167.15      4.45 o 
   2   8   7       24.41       23.87      1.23 o 
   3   8   7        4.47        7.85      0.87 o 
   4   8   7       17.04       21.38      2.09 o 
   5   8   7       50.66       48.96      3.08 o 
   6   8   7       81.41       72.50      4.08 o 
   7   8   7        0.19        3.21      2.82 o 
   8   8   7       40.94       42.46      8.74 o 
   9   8   7       55.30       60.30      6.81 o 
  10   8   7       20.90       12.01      4.33 o 
  -8   9   7        1.11        3.71      4.68 o 
  -7   9   7      142.37      175.36     11.71 o 
  -6   9   7        0.37        0.03      4.70 o 
  -5   9   7        1.56        4.46      2.06 o 
  -4   9   7      379.91      394.34      9.89 o 
  -3   9   7      249.53      241.71      6.52 o 
  -2   9   7      323.38      318.79      7.28 o 
  -1   9   7      351.30      334.80      5.50 o 
   0   9   7      224.54      212.01      5.73 o 
   1   9   7       18.65       15.73      1.83 o 
   2   9   7       23.41       28.21      1.44 o 
   3   9   7       12.61       11.63      1.07 o 
   4   9   7      118.73      110.94      4.62 o 
   5   9   7       47.81       35.41      2.87 o 
   6   9   7      419.47      429.08     15.88 o 
   7   9   7       79.02       76.00      7.19 o 
   8   9   7       93.85      104.62      8.84 o 
   9   9   7       53.16       53.84      6.73 o 
  -8  10   7       29.49       53.37      7.51 o 
  -7  10   7       10.38       15.32      4.83 o 
  -6  10   7       10.91        6.17      7.61 o 
  -5  10   7       10.46       11.56      2.64 o 
  -4  10   7       10.81        7.91      1.94 o 
  -3  10   7      104.10      113.43      4.73 o 
  -2  10   7        0.08       -1.33      1.31 o 
  -1  10   7      364.28      356.27      6.69 o 
   0  10   7      340.46      349.56      7.70 o 
   1  10   7      129.53      110.54      4.49 o 
   2  10   7      116.65      103.12      3.87 o 
   3  10   7       32.31       25.81      1.98 o 
   4  10   7      332.95      324.90      8.31 o 
   5  10   7      262.38      272.49      8.14 o 
   6  10   7      120.63      120.41      8.91 o 
   7  10   7        2.15        1.64      4.42 o 
   8  10   7        9.47        5.64      6.10 o 
   9  10   7       20.16       19.74      4.33 o 
  -7  11   7        8.73        2.39      5.04 o 
  -6  11   7        1.80       -1.99      6.69 o 
  -5  11   7       43.51       49.23      4.34 o 
  -4  11   7       58.93       55.41      3.67 o 
  -3  11   7       24.76       22.30      2.46 o 
  -2  11   7        0.17       -1.55      1.48 o 
  -1  11   7        6.17        1.71      1.17 o 
   0  11   7      216.08      215.97      6.34 o 
   1  11   7      568.30      543.33     10.14 o 
   2  11   7       52.57       45.98      2.79 o 
   3  11   7        6.29        4.51      1.70 o 
   4  11   7       79.53       83.75      4.64 o 
   5  11   7       70.96       70.14      6.88 o 
   6  11   7        0.22       -0.03      2.23 o 
   7  11   7        2.97        9.63      3.45 o 
   8  11   7        5.00        3.40      2.90 o 
  -6  12   7        1.13        0.38      3.54 o 
  -5  12   7       18.49       18.28      4.08 o 
  -4  12   7        1.39       -1.43      2.61 o 
  -3  12   7        1.15        1.40      1.33 o 
  -2  12   7        7.67        3.66      1.38 o 
  -1  12   7        0.15       -1.33      1.43 o 
   0  12   7        0.03        2.01      1.42 o 
   1  12   7       56.09       59.93      3.61 o 
   2  12   7       16.13       12.11      1.65 o 
   3  12   7        1.93        1.79      1.50 o 
   4  12   7       51.73       49.03      5.74 o 
   5  12   7        0.33       -4.36      2.91 o 
   6  12   7        0.00        1.44      3.30 o 
   7  12   7        6.99        2.64      2.96 o 
   8  12   7        2.40       -2.37      2.99 o 
  -6  13   7       36.59       53.20      6.88 o 
  -5  13   7       13.07       11.68      4.13 o 
  -4  13   7        0.05       -0.67      2.13 o 
  -3  13   7        2.91        0.27      1.63 o 
  -2  13   7       17.30       16.16      2.23 o 
  -1  13   7       16.53       18.77      2.44 o 
   0  13   7       80.62       63.64      3.46 o 
   1  13   7       10.83       10.15      1.93 o 
   2  13   7       50.78       52.14      3.55 o 
   3  13   7       14.85       10.91      2.26 o 
   4  13   7       46.05       40.05      5.30 o 
   5  13   7        4.22        4.59      3.52 o 
   6  13   7        1.72       -4.33      3.45 o 
   7  13   7        3.70        1.96      5.46 o 
  -5  14   7        3.60        2.66      7.72 o 
  -4  14   7       18.25       23.91      4.73 o 
  -3  14   7        3.14        1.72      1.68 o 
  -2  14   7        2.39        1.50      1.53 o 
  -1  14   7        0.12        0.53      1.60 o 
   0  14   7       23.87       20.11      2.59 o 
   1  14   7        0.07        3.86      1.65 o 
   2  14   7        1.82        1.00      1.50 o 
   3  14   7        0.23        1.33      1.62 o 
   4  14   7       13.51        9.84      3.29 o 
   5  14   7        6.63       10.47      4.33 o 
   6  14   7        2.46        1.80      5.08 o 
  -4  15   7       94.40      125.80      9.84 o 
  -3  15   7        9.48        8.97      3.39 o 
  -2  15   7        3.26        3.42      1.86 o 
  -1  15   7        3.60        7.06      1.82 o 
   0  15   7       24.61       26.81      3.08 o 
   1  15   7        7.08        6.01      1.84 o 
   2  15   7       10.30       13.40      2.66 o 
   3  15   7        7.71        7.44      2.41 o 
   4  15   7        0.16        0.21      2.49 o 
   5  15   7       21.00       28.79      5.44 o 
  -2  16   7        1.12        0.33      1.87 o 
  -1  16   7       16.40       21.88      3.09 o 
   0  16   7        3.36        3.14      1.91 o 
   1  16   7        3.42        2.97      2.14 o 
   2  16   7        1.61       -0.52      2.10 o 
   3  16   7        3.35        5.14      2.29 o 
  -1 -15   8        2.00        6.60      2.78 o 
   0 -15   8        0.07        0.24      3.13 o 
   1 -15   8        1.18       -4.41      2.94 o 
   2 -15   8        8.04       12.29      3.58 o 
  -3 -14   8       50.52       54.32      5.93 o 
  -2 -14   8        3.82        7.64      3.14 o 
  -1 -14   8       33.99       36.93      5.07 o 
   0 -14   8        6.71        5.29      6.63 o 
   1 -14   8        9.61       14.58      5.33 o 
   2 -14   8        4.01        6.79      2.75 o 
   3 -14   8       16.24       11.30      3.59 o 
   4 -14   8       44.55       50.88      6.15 o 
  -5 -13   8       11.16       11.80      4.31 o 
  -4 -13   8        2.19       -2.55      2.70 o 
  -3 -13   8        0.72       -0.75      2.19 o 
  -2 -13   8        5.30       12.00      9.18 o 
  -1 -13   8      100.78      113.95      8.17 o 
   0 -13   8        0.62        1.83      2.43 o 
   1 -13   8       70.01       79.33      6.86 o 
   2 -13   8       19.88       11.57      5.52 o 
   3 -13   8       36.52       40.50      5.26 o 
   4 -13   8        2.68        1.27      3.30 o 
   5 -13   8        0.15       -0.09      2.21 o 
  -6 -12   8        1.24       -5.09      3.77 o 
  -5 -12   8       48.76       56.20      8.37 o 
  -4 -12   8       16.37        8.34      2.65 o 
  -3 -12   8       32.55       34.99      4.31 o 
  -2 -12   8       79.35       76.47      6.21 o 
  -1 -12   8      310.00      363.38     13.28 o 
   0 -12   8        0.68        6.06      2.96 o 
   1 -12   8      143.28      139.14     19.51 o 
   2 -12   8       15.52       10.87      8.71 o 
   3 -12   8        0.32        0.17      2.33 o 
   4 -12   8       18.72       16.01      3.69 o 
   5 -12   8       42.35       36.03      4.03 o 
   6 -12   8        3.01        0.56      2.49 o 
  -6 -11   8       21.89       19.13      5.19 o 
  -5 -11   8        0.09        1.47      3.11 o 
  -4 -11   8       11.52        5.69      2.15 o 
  -3 -11   8        0.80       -0.06      2.40 o 
  -2 -11   8       32.16       33.61      6.87 o 
  -1 -11   8      131.20      147.02      8.27 o 
   0 -11   8      453.97      441.93     14.22 o 
   1 -11   8      110.25      102.39      6.91 o 
   2 -11   8        0.08       -1.86      3.43 o 
   3 -11   8       11.64       10.35      3.06 o 
   4 -11   8        8.09        3.33      2.60 o 
   5 -11   8        0.12       -0.75      2.06 o 
   6 -11   8        1.04        3.03      2.56 o 
   7 -11   8       13.14       13.45      3.98 o 
  -7 -10   8       10.13       12.29      5.66 o 
  -6 -10   8        3.69        1.18      3.37 o 
  -5 -10   8       14.37       22.94      5.65 o 
  -4 -10   8        0.08       -0.28      2.91 o 
  -3 -10   8        0.32       -3.60      2.40 o 
  -2 -10   8        5.60        2.34      1.92 o 
  -1 -10   8       33.54       41.79      4.61 o 
   0 -10   8      156.73      166.98      8.36 o 
   1 -10   8       79.84       75.49      5.89 o 
   2 -10   8       46.12       33.98      3.96 o 
   3 -10   8      145.99      136.41     11.12 o 
   4 -10   8      128.05      126.09      8.25 o 
   5 -10   8       10.87        5.79      1.97 o 
   6 -10   8       12.78       14.11      3.42 o 
   7 -10   8        0.17        3.05      2.39 o 
   8 -10   8       68.73       71.19      5.94 o 
  -8  -9   8        0.05       -2.14      3.13 o 
  -7  -9   8       69.39       95.29     11.31 o 
  -6  -9   8       63.34       87.91     10.21 o 
  -5  -9   8        4.18        7.53      4.04 o 
  -4  -9   8      117.74      100.87      9.65 o 
  -3  -9   8       17.91       22.14      3.24 o 
  -2  -9   8       20.18       16.27      2.65 o 
  -1  -9   8       30.80       29.04      3.56 o 
   0  -9   8       12.82       15.41      2.71 o 
   1  -9   8       43.33       39.18      8.40 o 
   2  -9   8       81.17       85.68      6.01 o 
   3  -9   8        6.86       10.01      3.02 o 
   4  -9   8       69.09       57.48      6.88 o 
   5  -9   8       66.57       67.84      4.81 o 
   6  -9   8       43.94       36.43      4.97 o 
   7  -9   8        9.53       11.03      2.68 o 
   8  -9   8        2.40        3.16      2.05 o 
  -8  -8   8       47.70       43.38      8.08 o 
  -7  -8   8        2.24        4.76      4.03 o 
  -6  -8   8       28.94       30.17      6.08 o 
  -5  -8   8       81.89       58.53      8.01 o 
  -4  -8   8       68.02       69.31      8.08 o 
  -3  -8   8      184.45      173.73      8.02 o 
  -2  -8   8       54.15       54.02      4.43 o 
  -1  -8   8       34.92       35.62      3.74 o 
   0  -8   8       31.90       31.26      3.40 o 
   1  -8   8        5.43        4.43      3.02 o 
   2  -8   8      971.25      917.32     20.05 o 
   3  -8   8      109.15      104.80      6.73 o 
   4  -8   8       15.52       10.43      2.73 o 
   5  -8   8      168.55      159.90      7.53 o 
   6  -8   8        5.78        5.89      2.99 o 
   7  -8   8       22.55       19.57      3.12 o 
   8  -8   8       23.91       26.94      3.74 o 
   9  -8   8       22.75       22.23      3.75 o 
  -8  -7   8       11.28       10.61      4.92 o 
  -7  -7   8      156.21      162.17     13.44 o 
  -6  -7   8        7.45        4.72      3.61 o 
  -5  -7   8       42.61       48.14      6.75 o 
  -4  -7   8        7.86       12.01      3.81 o 
  -3  -7   8      261.33      254.54      9.18 o 
  -2  -7   8        1.00        3.14      1.65 o 
  -1  -7   8      390.48      410.19     11.06 o 
   0  -7   8      201.48      199.29      9.10 o 
   1  -7   8       45.23       38.88      3.55 o 
   2  -7   8       37.27       36.43      2.15 o 
   3  -7   8      197.23      173.78      6.08 o 
   4  -7   8      159.93      160.76      8.27 o 
   5  -7   8       11.85        7.07      2.39 o 
   6  -7   8       68.08       66.99      4.65 o 
   7  -7   8       36.75       29.66      2.82 o 
   8  -7   8       27.29       31.62      3.90 o 
   9  -7   8        0.03        0.11      2.17 o 
  -9  -6   8        5.03        2.79      3.67 o 
  -8  -6   8        3.28        2.98      3.17 o 
  -7  -6   8      146.63      152.92     12.99 o 
  -6  -6   8       18.05       12.97      2.10 o 
  -5  -6   8       23.66       18.37      2.20 o 
  -4  -6   8      187.98      191.95      6.02 o 
  -3  -6   8       18.84       21.78      1.75 o 
  -2  -6   8       46.86       55.08      4.00 o 
  -1  -6   8      171.88      203.07      7.45 o 
   0  -6   8        1.45        2.57      1.36 o 
   1  -6   8       10.87       13.20      2.08 o 
   2  -6   8       15.03       18.91      2.37 o 
   3  -6   8      285.47      302.80      7.39 o 
   4  -6   8       14.50        8.13      2.17 o 
   5  -6   8        0.37        1.67      1.62 o 
   6  -6   8      103.11       87.53      4.49 o 
   7  -6   8        1.17        1.37      1.38 o 
   8  -6   8        3.83        2.80      1.99 o 
   9  -6   8        0.01       -2.05      2.18 o 
  10  -6   8       40.72       47.33      6.31 o 
  -9  -5   8       17.89       15.51      4.69 o 
  -8  -5   8       17.32       13.73      3.61 o 
  -7  -5   8       23.87       20.28      2.47 o 
  -6  -5   8       50.85       47.06      4.85 o 
  -5  -5   8      162.68      134.43      5.53 o 
  -4  -5   8        8.39        7.96      1.85 o 
  -3  -5   8        0.57        0.65      1.17 o 
  -2  -5   8      768.27      731.21      8.02 o 
  -1  -5   8      385.11      359.75      9.72 o 
   0  -5   8      212.18      209.83      9.75 o 
   1  -5   8      233.50      212.26      5.76 o 
   2  -5   8       71.92       95.12      3.72 o 
   3  -5   8        0.34        1.24      1.18 o 
   4  -5   8       34.08       30.33      2.85 o 
   5  -5   8        6.00        3.71      1.58 o 
   6  -5   8       11.85        5.70      1.42 o 
   7  -5   8       94.89       83.15      4.36 o 
   8  -5   8       17.05       14.34      2.62 o 
   9  -5   8        4.95        6.75      2.46 o 
  10  -5   8       13.12        8.58      3.34 o 
  -9  -4   8       26.76       28.10      5.53 o 
  -8  -4   8        7.13        3.35      1.62 o 
  -7  -4   8        8.50        7.55      1.86 o 
  -6  -4   8       94.58       91.47      5.03 o 
  -5  -4   8      289.37      286.74      8.97 o 
  -4  -4   8       58.71       58.19      4.24 o 
  -3  -4   8      285.59      275.49      7.59 o 
  -2  -4   8       13.27       12.86      1.10 o 
  -1  -4   8      479.41      474.30      9.33 o 
   0  -4   8       25.03       34.23      1.96 o 
   1  -4   8        1.74       -0.18      1.37 o 
   2  -4   8       47.91       40.75      2.43 o 
   3  -4   8        0.49        0.70      1.09 o 
   4  -4   8       70.21       85.20      3.56 o 
   5  -4   8       96.81       86.45      4.00 o 
   6  -4   8        0.61       -1.08      1.39 o 
   7  -4   8       21.20       32.13      3.55 o 
   8  -4   8       56.16       59.63      4.83 o 
   9  -4   8       16.93       26.17      4.54 o 
  10  -4   8        1.84       -0.10      2.67 o 
  -9  -3   8        0.08        0.87      3.05 o 
  -8  -3   8        0.27        3.64      2.98 o 
  -7  -3   8      182.09      180.29      7.40 o 
  -6  -3   8        3.46        4.26      2.00 o 
  -5  -3   8      136.68      149.85      6.78 o 
  -4  -3   8       32.31       37.38      2.66 o 
  -3  -3   8       29.91       30.43      2.50 o 
  -2  -3   8      131.65      150.95      3.27 o 
  -1  -3   8       19.48       51.86      2.17 o 
   0  -3   8      743.58      843.32      7.72 o 
   1  -3   8      387.33      385.80      8.59 o 
   2  -3   8      744.13      823.19     12.90 o 
   3  -3   8      229.77      198.33      4.95 o 
   4  -3   8        1.79        5.30      1.15 o 
   5  -3   8      184.54      180.33      5.41 o 
   6  -3   8        1.10        2.94      1.65 o 
   7  -3   8      148.63      151.44      6.80 o 
   8  -3   8      114.43      106.79      6.16 o 
   9  -3   8       57.58       57.61      7.52 o 
  10  -3   8        4.61        6.88      3.17 o 
  -9  -2   8        0.04        2.08      3.09 o 
  -8  -2   8        0.03       -0.96      2.78 o 
  -7  -2   8        1.88        5.03      2.35 o 
  -6  -2   8      195.90      184.38      9.69 o 
  -5  -2   8       64.17       63.91      4.25 o 
  -4  -2   8       21.96       21.77      2.55 o 
  -3  -2   8       50.90       45.25      2.93 o 
  -2  -2   8      715.08      695.31      6.38 o 
  -1  -2   8        1.15        4.68      0.81 o 
   0  -2   8       88.21      109.97      2.56 o 
   1  -2   8      160.75      233.16      3.86 o 
   2  -2   8     1403.83     1319.14     12.00 o 
   3  -2   8      173.34      133.35      4.11 o 
   4  -2   8       80.66       75.93      3.46 o 
   5  -2   8      539.10      498.92      8.67 o 
   6  -2   8      263.61      253.63      7.84 o 
   7  -2   8       41.65       35.08      3.37 o 
   8  -2   8        0.15       -0.74      1.80 o 
   9  -2   8       33.62       27.67      4.68 o 
  10  -2   8        1.02        4.35      2.98 o 
 -10  -1   8        1.33       -0.08      3.42 o 
  -9  -1   8        5.05        7.93      4.46 o 
  -8  -1   8       21.87       25.81      4.99 o 
  -7  -1   8      150.65      146.12      6.71 o 
  -6  -1   8      175.43      184.30      7.18 o 
  -5  -1   8      152.94      159.12      4.09 o 
  -4  -1   8       39.71       37.79      1.98 o 
  -3  -1   8      637.72      627.96      8.72 o 
  -2  -1   8     1394.75     1458.29     12.18 o 
  -1  -1   8      460.16      393.17      5.06 o 
   0  -1   8      591.27      573.53      5.58 o 
   1  -1   8      248.21      246.98      3.73 o 
   2  -1   8      212.72      213.90      4.46 o 
   3  -1   8        1.40        1.54      0.83 o 
   4  -1   8      871.50      931.88      9.37 o 
   5  -1   8      465.31      466.38     10.70 o 
   6  -1   8       98.08       92.10      4.14 o 
   7  -1   8       33.37       34.32      3.00 o 
   8  -1   8        5.57        6.97      1.91 o 
   9  -1   8       13.29       22.62      3.52 o 
  10  -1   8        5.86       11.97      3.55 o 
 -10   0   8       15.23       19.81      5.39 o 
  -9   0   8       63.02       69.16      7.81 o 
  -8   0   8        4.48        7.80      5.67 o 
  -7   0   8        0.60        5.94     12.79 o 
  -6   0   8       72.74       78.47      5.86 o 
  -5   0   8      266.27      253.21      4.91 o 
  -4   0   8     1839.47     1758.08     28.49 o 
  -3   0   8     1471.81     1466.46     20.80 o 
  -2   0   8      402.77      423.76      6.97 o 
  -1   0   8      226.20      226.69      2.98 o 
   1   0   8     1387.10     1398.90     12.73 o 
   2   0   8      117.81      143.08      2.47 o 
   3   0   8     1021.83     1067.18     12.28 o 
   4   0   8      358.54      379.25      7.98 o 
   5   0   8        8.10        5.92      1.70 o 
   6   0   8       37.93       46.73      2.96 o 
   7   0   8       40.67       37.64      2.88 o 
   8   0   8        5.42        4.92      1.77 o 
   9   0   8       15.25       11.79      3.11 o 
  10   0   8       45.60       46.27      5.58 o 
  11   0   8        2.68        4.20      2.85 o 
 -10   1   8       13.64       20.77      3.98 o 
  -9   1   8       30.83       27.00      4.09 o 
  -8   1   8        6.31        8.53      2.63 o 
  -7   1   8      117.70      122.66      6.83 o 
  -6   1   8       40.17       49.29      3.33 o 
  -5   1   8      141.26      130.67      4.99 o 
  -4   1   8        2.31        1.47      0.84 o 
  -3   1   8      372.15      353.85      6.48 o 
  -2   1   8     1503.67     1553.07     11.76 o 
  -1   1   8      188.68      178.79      3.22 o 
   0   1   8       15.50       23.64      0.98 o 
   1   1   8     2872.25     3174.70     25.87 o 
   2   1   8     2299.15     2581.59     13.47 o 
   3   1   8       46.08       64.29      2.35 o 
   4   1   8      514.43      504.29      7.52 o 
   5   1   8        0.26       -1.26      1.26 o 
   6   1   8       42.30       39.05      2.52 o 
   7   1   8        1.70       -2.54      1.69 o 
   8   1   8       17.45       10.61      2.99 o 
   9   1   8       21.33        8.75      2.52 o 
  10   1   8        4.84        4.13      2.36 o 
  11   1   8        6.91        6.90      3.79 o 
  -9   2   8        2.12        0.43      2.35 o 
  -8   2   8       27.05       30.56      5.51 o 
  -7   2   8      185.50      177.07      8.19 o 
  -6   2   8        8.75       16.22      3.13 o 
  -5   2   8       10.90        9.67      1.34 o 
  -4   2   8        4.03        1.23      0.73 o 
  -3   2   8       62.89       74.97      2.97 o 
  -2   2   8      608.15      625.48      8.03 o 
  -1   2   8      359.37      307.02      4.42 o 
   0   2   8       31.80       63.03      1.60 o 
   1   2   8      108.34      148.50      2.37 o 
   2   2   8      437.41      506.56      8.85 o 
   3   2   8       10.85       10.39      3.03 o 
   4   2   8        5.35        7.45      1.21 o 
   5   2   8       12.98        9.95      2.06 o 
   6   2   8      349.61      368.17      6.26 o 
   7   2   8        1.80        4.40      1.70 o 
   8   2   8       45.85       40.75      3.98 o 
   9   2   8       42.85       38.23      4.13 o 
  10   2   8        0.02       -1.80      2.29 o 
  -9   3   8       26.59       30.68      4.07 o 
  -8   3   8        9.89       14.36      3.23 o 
  -7   3   8       32.80       31.48      3.99 o 
  -6   3   8       48.35       44.59      4.15 o 
  -4   3   8        1.03        1.73      0.66 o 
  -3   3   8       99.16      123.33      3.18 o 
  -2   3   8      323.16      421.14      5.07 o 
  -1   3   8      148.05      144.15      3.15 o 
   0   3   8       21.94       20.21      1.14 o 
   1   3   8      461.17      477.07      9.87 o 
   2   3   8      947.84     1032.54     12.72 o 
   3   3   8      770.74      800.35     23.19 o 
   4   3   8       61.74       40.97      6.23 o 
   5   3   8      289.49      286.22      8.38 o 
   6   3   8       88.86       87.13      3.41 o 
   7   3   8       25.46       26.21      3.08 o 
   8   3   8        4.44        5.35      2.10 o 
   9   3   8        0.93       -0.78      2.15 o 
  10   3   8       54.05       60.92      5.31 o 
  -9   4   8        0.44        0.47      2.60 o 
  -8   4   8        0.06        4.10      4.09 o 
  -7   4   8       20.10       18.67      3.73 o 
  -6   4   8        0.84       -0.44      1.98 o 
  -5   4   8       34.36       22.04      3.61 o 
  -4   4   8       16.54       15.86      1.84 o 
  -3   4   8      144.37      126.42      3.66 o 
  -2   4   8       14.69       25.83      1.92 o 
  -1   4   8        7.52       16.45      1.07 o 
   0   4   8      482.22      427.92      4.78 o 
   1   4   8       94.22       78.02      1.87 o 
   2   4   8      244.08      309.20      8.13 o 
   3   4   8      218.98      296.51      7.75 o 
   4   4   8        5.20        3.92      0.64 o 
   5   4   8       71.46       67.32      2.28 o 
   6   4   8      546.78      551.31     12.93 o 
   7   4   8       48.28       45.07      3.96 o 
   8   4   8       50.44       51.40      4.34 o 
   9   4   8       48.56       42.87      4.36 o 
  10   4   8       28.89       27.85      3.74 o 
  -9   5   8        2.44        0.41      2.92 o 
  -8   5   8        9.01        8.83      4.09 o 
  -7   5   8        2.29        3.35      2.10 o 
  -6   5   8        3.52        0.76      2.77 o 
  -5   5   8       17.38       15.64      1.96 o 
  -4   5   8       96.83       94.11      2.82 o 
  -3   5   8        0.52        1.60      0.93 o 
  -2   5   8       49.07       38.50      1.47 o 
  -1   5   8       56.63       50.21      1.64 o 
   0   5   8      368.80      401.48      5.23 o 
   1   5   8      602.32      515.61      5.72 o 
   2   5   8      191.38      205.15      4.97 o 
   3   5   8      320.73      318.77      9.15 o 
   4   5   8      413.11      397.09      9.92 o 
   5   5   8       75.84       86.06      2.40 o 
   6   5   8      279.87      298.88      6.17 o 
   7   5   8       19.22       16.42      1.82 o 
   8   5   8       20.76       18.18      2.83 o 
   9   5   8       21.74       17.57      3.01 o 
  10   5   8        4.59        6.73      3.30 o 
  -9   6   8       51.61       62.22      6.02 o 
  -8   6   8       30.73       23.04      3.78 o 
  -7   6   8       37.64       42.95      4.54 o 
  -6   6   8      126.06       91.63      5.77 o 
  -5   6   8      388.66      345.04      7.67 o 
  -4   6   8       34.80       33.77      1.93 o 
  -3   6   8        2.10        7.82      1.07 o 
  -2   6   8       70.76       81.13      2.22 o 
  -1   6   8       46.88       68.32      2.06 o 
   0   6   8       26.14       38.94      1.73 o 
   1   6   8      141.92      177.92      3.54 o 
   2   6   8      275.64      247.69      8.89 o 
   3   6   8      338.54      414.38     10.54 o 
   4   6   8      349.41      332.39     14.66 o 
   5   6   8       47.75       53.32      2.21 o 
   6   6   8       24.57       24.14      2.19 o 
   7   6   8       28.52       26.28      3.21 o 
   8   6   8       15.34       14.37      2.50 o 
   9   6   8       12.39        7.92      2.21 o 
  10   6   8       12.15       15.26      3.05 o 
  -9   7   8        0.58        0.93      2.66 o 
  -8   7   8       26.01       30.58      4.30 o 
  -7   7   8        4.70        3.02      2.66 o 
  -6   7   8        3.19        3.32      2.54 o 
  -5   7   8        0.06        0.01      1.51 o 
  -4   7   8        0.98        1.01      1.09 o 
  -3   7   8      470.53      445.39      9.14 o 
  -2   7   8        9.73        9.41      0.98 o 
  -1   7   8       62.09       61.88      2.17 o 
   0   7   8       84.57       59.80      2.42 o 
   1   7   8      228.96      248.18      4.51 o 
   2   7   8        4.70        5.36      1.18 o 
   3   7   8       30.57       26.45      3.06 o 
   4   7   8      425.30      401.63      7.75 o 
   5   7   8       96.89       77.90      3.28 o 
   6   7   8       40.01       36.95      3.52 o 
   7   7   8        0.94        0.90      3.28 o 
   8   7   8       31.23       25.19      4.66 o 
   9   7   8       25.66       27.77      5.02 o 
  10   7   8       47.71       49.78      6.65 o 
  -8   8   8        6.04        9.27      2.95 o 
  -7   8   8       18.59       20.13      3.49 o 
  -6   8   8        5.52        2.14      2.38 o 
  -5   8   8        2.00       -1.34      2.36 o 
  -4   8   8      134.42      121.84      4.48 o 
  -3   8   8      207.98      205.92      5.68 o 
  -2   8   8      282.78      290.96      5.12 o 
  -1   8   8       47.32       44.77      1.98 o 
   0   8   8      215.67      195.71      5.45 o 
   1   8   8       38.39       37.84      1.83 o 
   2   8   8       45.27       46.15      2.07 o 
   3   8   8       53.23       61.95      2.68 o 
   4   8   8      162.51      144.90      4.64 o 
   5   8   8        2.93        1.73      0.95 o 
   6   8   8       68.62       72.22      6.61 o 
   7   8   8        6.50        8.60      3.20 o 
   8   8   8       51.62       42.53      5.61 o 
   9   8   8        0.47       -1.71      2.78 o 
  -8   9   8        0.01        0.96      3.82 o 
  -7   9   8       17.01       18.32      3.79 o 
  -6   9   8       49.49       43.08      9.82 o 
  -5   9   8       60.47       69.82      6.92 o 
  -4   9   8      110.68       97.54      4.31 o 
  -3   9   8       49.00       42.32      2.87 o 
  -2   9   8       50.26       53.39      2.42 o 
  -1   9   8      622.98      625.64      8.47 o 
   0   9   8        2.83        3.68      1.31 o 
   1   9   8      168.64      157.11      4.49 o 
   2   9   8       22.51       16.11      1.26 o 
   3   9   8       26.18       23.40      1.85 o 
   4   9   8       30.49       36.10      2.69 o 
   5   9   8       75.42       74.28      6.69 o 
   6   9   8       14.06       21.18      4.39 o 
   7   9   8       41.06       44.65      5.67 o 
   8   9   8       20.13       19.25      4.29 o 
   9   9   8        7.86        8.17      3.19 o 
  -7  10   8       56.29       70.42      8.01 o 
  -6  10   8       67.80       67.21      6.91 o 
  -5  10   8       61.26       67.69      6.95 o 
  -4  10   8       58.33       60.99      3.68 o 
  -3  10   8        0.65       -1.33      1.37 o 
  -2  10   8       24.96       24.09      2.27 o 
  -1  10   8      281.43      282.57      6.07 o 
   0  10   8       87.73       89.76      4.04 o 
   1  10   8       29.47       27.73      2.39 o 
   2  10   8       69.18       67.24      3.99 o 
   3  10   8       12.37       10.48      1.44 o 
   4  10   8        2.52        0.88      1.22 o 
   5  10   8      333.69      341.50     31.89 o 
   6  10   8      101.75      113.18      8.77 o 
   7  10   8        9.76        5.59      3.00 o 
   8  10   8        0.52       -1.96      4.25 o 
   9  10   8        0.02       -0.71      4.41 o 
  -7  11   8        1.15        0.94      3.41 o 
  -6  11   8       52.71       47.37      5.87 o 
  -5  11   8        0.05        1.89      2.64 o 
  -4  11   8       81.45       86.36      5.47 o 
  -3  11   8       49.48       48.79      3.34 o 
  -2  11   8        1.68       -0.42      1.50 o 
  -1  11   8       14.24       17.21      1.81 o 
   0  11   8      104.22      103.08      4.59 o 
   1  11   8        1.14        0.20      1.37 o 
   2  11   8        9.29       12.34      2.35 o 
   3  11   8        0.22       -0.16      1.29 o 
   4  11   8      131.97      147.03      9.21 o 
   5  11   8      152.96      137.17      9.38 o 
   6  11   8       21.98       36.46      5.39 o 
   7  11   8       45.15       34.83      5.34 o 
   8  11   8        0.08       -5.01      4.46 o 
  -6  12   8       20.75        9.39      5.53 o 
  -5  12   8       45.65       57.44     12.90 o 
  -4  12   8        1.62        2.65      5.85 o 
  -3  12   8        2.30        0.03      1.52 o 
  -2  12   8        0.47        0.22      1.33 o 
  -1  12   8       13.27       17.97      2.19 o 
   0  12   8      330.40      321.52      7.28 o 
   1  12   8       82.23       76.42      4.19 o 
   2  12   8        1.52        0.58      1.16 o 
   3  12   8        0.67       -4.40      3.35 o 
   4  12   8       69.71       67.46      6.55 o 
   5  12   8       11.48        8.31      4.82 o 
   6  12   8       18.13       23.55      4.38 o 
   7  12   8       11.77       12.40      5.39 o 
  -5  13   8       45.72       66.44      7.46 o 
  -4  13   8        0.02       -0.27      6.90 o 
  -3  13   8       13.25       10.51      2.11 o 
  -2  13   8        7.73        6.19      1.59 o 
  -1  13   8       48.67       54.77      3.84 o 
   0  13   8        2.99        2.75      1.28 o 
   1  13   8        1.01        1.15      1.45 o 
   2  13   8       16.54       22.61      3.06 o 
   3  13   8       11.44       11.27      3.11 o 
   4  13   8        6.37        5.95      3.97 o 
   5  13   8        3.02        0.01      2.84 o 
   6  13   8        4.98        4.15      2.45 o 
   7  13   8        1.11       -1.59      2.70 o 
  -4  14   8        1.91        1.45      5.22 o 
  -3  14   8        1.43        1.00      2.01 o 
  -2  14   8        9.16        9.62      2.01 o 
  -1  14   8        2.44        1.66      1.44 o 
   0  14   8       16.55       14.00      2.25 o 
   1  14   8        3.92        4.04      2.23 o 
   2  14   8        0.06        1.46      2.19 o 
   3  14   8       10.43       11.26      2.56 o 
   4  14   8       25.74       24.73      4.65 o 
   5  14   8        4.25        3.02      2.52 o 
   6  14   8        9.48        6.28      6.55 o 
  -3  15   8        6.63        4.87      7.28 o 
  -2  15   8        0.10       -1.63      1.68 o 
  -1  15   8        0.81        0.40      1.67 o 
   0  15   8        2.26        1.29      1.62 o 
   1  15   8        1.94        2.26      1.48 o 
   2  15   8        0.87        1.24      1.83 o 
   3  15   8       36.49       42.21      4.77 o 
   4  15   8        2.79        7.08      3.31 o 
  -1  16   8       26.97       41.16      3.92 o 
   0  16   8        6.60        9.39      2.08 o 
   1  16   8        1.11        0.94      1.58 o 
   2  16   8        6.87        6.28      1.81 o 
  -3 -14   9        2.92        4.23      2.88 o 
  -2 -14   9        3.52        3.35      2.54 o 
  -1 -14   9       84.83       99.36      8.07 o 
   0 -14   9        0.51       -0.26      2.26 o 
   1 -14   9       80.14       82.67      7.33 o 
   2 -14   9        0.10        1.13      2.88 o 
   3 -14   9        0.26       -0.47      2.54 o 
  -4 -13   9        2.89        3.32      5.27 o 
  -3 -13   9        0.30        6.53      3.17 o 
  -2 -13   9      257.17      276.53     19.06 o 
  -1 -13   9       44.74       54.89      5.81 o 
   0 -13   9       69.82       71.81      6.65 o 
   1 -13   9        8.09       11.76      3.44 o 
   2 -13   9        1.82       -3.03      3.12 o 
   3 -13   9        6.15        6.21      3.11 o 
   4 -13   9        0.01       -1.22      3.93 o 
   5 -13   9       12.49        9.31      2.64 o 
  -5 -12   9       12.05       11.76      5.15 o 
  -4 -12   9        0.07       -2.51      2.24 o 
  -3 -12   9        0.20        0.29      3.02 o 
  -2 -12   9      186.16      197.31     10.07 o 
  -1 -12   9       31.04       37.24      5.22 o 
   0 -12   9       30.81       35.36      5.11 o 
   1 -12   9      230.07      237.08     11.95 o 
   2 -12   9       11.29        8.86      5.87 o 
   3 -12   9        0.22       -2.74      2.71 o 
   4 -12   9        9.83        7.45      2.55 o 
   5 -12   9        3.52        1.00      1.99 o 
   6 -12   9       12.76       11.25      3.48 o 
  -6 -11   9       18.83       28.60      6.95 o 
  -5 -11   9       37.12       43.36      4.92 o 
  -4 -11   9        0.03       -3.35      2.57 o 
  -3 -11   9       30.88       35.03      4.33 o 
  -2 -11   9       38.44       48.04      4.99 o 
  -1 -11   9      274.76      289.64     15.45 o 
   0 -11   9      922.29     1017.51     40.90 o 
   1 -11   9       39.89       50.92      5.60 o 
   2 -11   9       53.21       55.18      5.36 o 
   3 -11   9        0.31        3.96      2.65 o 
   4 -11   9        2.44        0.90      2.04 o 
   5 -11   9       10.83       11.34      2.35 o 
   6 -11   9        8.36       12.09      3.47 o 
   7 -11   9        1.27        3.67      4.16 o 
  -7 -10   9       11.40        8.49      4.59 o 
  -6 -10   9        0.61       -0.01      3.11 o 
  -5 -10   9       47.35       60.79      8.23 o 
  -4 -10   9       40.44       42.94      4.62 o 
  -3 -10   9       18.67       18.57      3.13 o 
  -2 -10   9       54.12       53.29      4.93 o 
  -1 -10   9      277.45      286.65     11.05 o 
   0 -10   9      541.10      598.57     30.80 o 
   1 -10   9       30.69       41.25      5.35 o 
   2 -10   9      100.56       94.45      6.60 o 
   3 -10   9       54.27       51.96      5.42 o 
   4 -10   9       15.58        9.59      2.79 o 
   5 -10   9        0.64        0.21      2.10 o 
   6 -10   9       55.68       61.24      6.32 o 
   7 -10   9       48.48       56.76      5.17 o 
  -7  -9   9       79.76       96.32     11.30 o 
  -6  -9   9       36.43       40.22      7.52 o 
  -5  -9   9        8.99       11.46      4.42 o 
  -4  -9   9        2.82       -0.51      4.06 o 
  -3  -9   9        6.08        4.29      2.65 o 
  -2  -9   9       51.97       46.12      4.45 o 
  -1  -9   9       44.73       48.86      4.60 o 
   0  -9   9        0.00        6.31      2.59 o 
   1  -9   9        2.80        0.83      4.07 o 
   2  -9   9      355.22      360.73     18.91 o 
   3  -9   9       76.62       74.92      7.97 o 
   4  -9   9        9.02        7.98      2.80 o 
   5  -9   9       53.27       43.85      6.22 o 
   6  -9   9       16.85       16.07      2.82 o 
   7  -9   9       15.99       19.62      3.28 o 
   8  -9   9        0.35        2.65      2.10 o 
  -8  -8   9        3.29        1.31      4.55 o 
  -7  -8   9        0.81        3.69      3.66 o 
  -6  -8   9       12.04       13.52      4.51 o 
  -5  -8   9       21.25       17.72      4.82 o 
  -4  -8   9       68.46       66.46      5.29 o 
  -3  -8   9      412.45      390.51     12.10 o 
  -2  -8   9        0.00       -2.06      1.93 o 
  -1  -8   9       21.76       20.53      3.16 o 
   0  -8   9       13.08        7.69      3.54 o 
   1  -8   9       47.19       48.69      4.38 o 
   2  -8   9       78.61       79.35      5.78 o 
   3  -8   9        5.53        7.22      4.43 o 
   4  -8   9      108.49       95.46      6.66 o 
   5  -8   9       11.57        7.92      2.20 o 
   6  -8   9        9.12        9.22      2.44 o 
   7  -8   9        2.24        4.50      2.04 o 
   8  -8   9       23.88       25.12      3.75 o 
  -8  -7   9        9.38       18.36      5.92 o 
  -7  -7   9        7.96       13.79      5.15 o 
  -6  -7   9      297.95      304.50     18.01 o 
  -5  -7   9       69.84       66.39      8.46 o 
  -4  -7   9       40.05       32.72      5.52 o 
  -3  -7   9       94.85       88.43      5.56 o 
  -2  -7   9       83.90       71.05      4.95 o 
  -1  -7   9        0.07        3.27      1.83 o 
   0  -7   9       10.40        2.67      1.95 o 
   1  -7   9        2.48       -0.25      1.46 o 
   2  -7   9      193.06      157.56     10.75 o 
   3  -7   9       58.15       53.45      8.12 o 
   4  -7   9      659.51      655.18     21.67 o 
   5  -7   9        4.41        2.95      2.36 o 
   6  -7   9       19.87       22.59      3.04 o 
   7  -7   9       58.62       47.65      3.62 o 
   8  -7   9        0.61        0.29      1.96 o 
   9  -7   9        3.37       10.62      3.63 o 
  -8  -6   9        7.50       11.81      4.75 o 
  -7  -6   9      157.86      138.15      8.63 o 
  -6  -6   9        8.34        4.46      1.72 o 
  -5  -6   9      246.22      240.37      7.43 o 
  -4  -6   9      107.17      103.18      4.59 o 
  -3  -6   9       10.43        9.70      1.14 o 
  -2  -6   9       10.37        7.42      1.18 o 
  -1  -6   9      144.93      129.32      8.05 o 
   0  -6   9      170.91      151.83      6.62 o 
   1  -6   9      246.44      249.60     10.20 o 
   2  -6   9       14.50       24.07      2.12 o 
   3  -6   9     1292.16     1319.13     15.41 o 
   4  -6   9        4.61        1.08      1.95 o 
   5  -6   9       27.81       29.51      3.03 o 
   6  -6   9        7.01        5.19      1.93 o 
   7  -6   9        7.04        6.31      1.57 o 
   8  -6   9        1.06        0.00      2.39 o 
   9  -6   9       14.16       16.84      4.11 o 
  -9  -5   9       12.09       12.36      3.55 o 
  -8  -5   9       19.21       15.23      3.93 o 
  -7  -5   9        5.83        3.26      1.71 o 
  -6  -5   9      277.88      281.07      8.58 o 
  -5  -5   9       51.58       51.82      3.76 o 
  -4  -5   9        3.65        1.17      2.39 o 
  -3  -5   9        0.06        0.21      1.13 o 
  -2  -5   9      363.32      444.08      8.43 o 
  -1  -5   9      390.81      429.26      6.98 o 
   0  -5   9      152.70      140.18      5.58 o 
   1  -5   9      214.13      160.17      3.19 o 
   2  -5   9      290.76      319.20      6.88 o 
   3  -5   9       37.03       36.70      2.81 o 
   4  -5   9       84.33       72.26      4.31 o 
   5  -5   9      208.45      188.83      6.90 o 
   6  -5   9        4.69        1.80      1.47 o 
   7  -5   9        0.03       -1.56      1.64 o 
   8  -5   9       39.02       43.90      4.40 o 
   9  -5   9        1.34        0.34      3.31 o 
  10  -5   9        3.38        7.40      3.47 o 
  -9  -4   9        0.07       -5.33      3.76 o 
  -8  -4   9        6.23        4.44      2.89 o 
  -7  -4   9        0.18       -2.35      1.78 o 
  -6  -4   9       20.36       20.63      2.72 o 
  -5  -4   9      212.04      221.93      7.36 o 
  -4  -4   9       97.35       98.71      4.74 o 
  -3  -4   9       76.02       69.45      3.46 o 
  -2  -4   9      726.13      725.93      8.91 o 
  -1  -4   9      150.20      185.89      4.75 o 
   0  -4   9        1.46        5.38      0.96 o 
   1  -4   9      343.34      408.25      9.73 o 
   2  -4   9        1.05        3.29      2.40 o 
   3  -4   9        1.24        1.47      1.03 o 
   4  -4   9      135.10      135.23      4.53 o 
   5  -4   9      395.51      390.21      8.58 o 
   6  -4   9      119.82      120.87      5.06 o 
   7  -4   9      218.73      200.91      8.00 o 
   8  -4   9        4.98        2.26      2.06 o 
   9  -4   9        4.40        9.41      3.76 o 
  10  -4   9        3.95        1.53      2.92 o 
  -9  -3   9        9.53        6.95      2.82 o 
  -8  -3   9       32.30       39.49      3.46 o 
  -7  -3   9        1.32       -2.78      1.86 o 
  -6  -3   9       16.70       20.58      2.45 o 
  -5  -3   9      119.89      123.22      6.94 o 
  -4  -3   9        0.24        1.25      2.34 o 
  -3  -3   9      132.63      118.76      3.79 o 
  -2  -3   9      268.94      255.59      4.44 o 
  -1  -3   9        3.51        6.47      1.00 o 
   0  -3   9       35.38       31.81      1.91 o 
   1  -3   9        0.16        1.23      0.81 o 
   2  -3   9       36.31       53.47      3.17 o 
   3  -3   9        1.11        1.17      1.10 o 
   4  -3   9      152.50      174.08      4.79 o 
   5  -3   9      182.22      168.34      5.39 o 
   6  -3   9      945.67      962.95     17.66 o 
   7  -3   9       39.15       35.19      3.58 o 
   8  -3   9      112.49      102.73      8.27 o 
   9  -3   9        0.62        2.42      3.17 o 
  10  -3   9        5.12        1.94      2.78 o 
  -9  -2   9        2.67       -0.40      3.12 o 
  -8  -2   9        6.47        5.63      3.16 o 
  -7  -2   9       13.17       13.60      2.69 o 
  -6  -2   9       46.12       46.08      5.35 o 
  -5  -2   9     2894.65     2761.97     58.25 o 
  -4  -2   9     1592.74     1543.46     28.01 o 
  -3  -2   9      494.70      492.32      9.08 o 
  -2  -2   9        2.85        4.01      0.89 o 
  -1  -2   9      269.49      230.18      4.58 o 
   0  -2   9       11.58       10.60      1.03 o 
   1  -2   9       41.10       20.47      1.46 o 
   2  -2   9      433.27      462.71     11.41 o 
   3  -2   9      316.43      260.51      5.63 o 
   4  -2   9       85.21       68.24      4.09 o 
   5  -2   9       34.09       34.40      2.49 o 
   6  -2   9       93.31       99.18      5.03 o 
   7  -2   9        4.07        3.45      2.20 o 
   8  -2   9       24.36       27.64      4.54 o 
   9  -2   9        3.23        0.53      2.65 o 
  10  -2   9        5.57        4.30      2.77 o 
  -9  -1   9       12.28       22.13      5.23 o 
  -8  -1   9       15.38       17.78      4.68 o 
  -7  -1   9       13.58       10.57      2.56 o 
  -6  -1   9       37.13       39.37      4.49 o 
  -5  -1   9      374.17      372.72     10.06 o 
  -4  -1   9        4.92        4.86      1.25 o 
  -3  -1   9       48.34       48.66      2.03 o 
  -2  -1   9       43.93       48.79      2.17 o 
  -1  -1   9      831.73      908.84      8.93 o 
   0  -1   9        2.26        1.73      0.63 o 
   1  -1   9      239.73      299.31      4.33 o 
   2  -1   9       27.80       43.15      1.79 o 
   3  -1   9      800.70      816.02      8.40 o 
   4  -1   9      737.10      696.46      9.60 o 
   5  -1   9       26.25       29.80      2.27 o 
   6  -1   9       22.27       13.48      2.79 o 
   7  -1   9        6.69       10.11      3.05 o 
   8  -1   9        7.13        6.55      2.50 o 
   9  -1   9        0.61        1.67      2.44 o 
  10  -1   9        0.01        1.93      3.37 o 
  -9   0   9      236.36      251.42     13.82 o 
  -8   0   9        1.27        7.77      3.78 o 
  -7   0   9       12.84       16.36      8.75 o 
  -6   0   9      319.48      313.13      9.48 o 
  -5   0   9      175.54      194.79      7.12 o 
  -4   0   9      309.71      303.19      7.10 o 
  -3   0   9        0.28        0.66      1.03 o 
  -2   0   9       24.60       29.72      2.49 o 
  -1   0   9       91.12       73.31      1.99 o 
   0   0   9      229.36      235.22      3.46 o 
   1   0   9        2.37        2.91      0.78 o 
   2   0   9     3428.38     3324.91     20.66 o 
   3   0   9       45.17       35.98      2.29 o 
   4   0   9        1.02        1.38      0.63 o 
   5   0   9      125.52      146.47      3.88 o 
   6   0   9       66.42       59.02      3.05 o 
   7   0   9       15.07       11.58      1.83 o 
   8   0   9        2.78        5.79      2.51 o 
   9   0   9       14.10       17.48      4.00 o 
  10   0   9       10.20       12.84      3.79 o 
  -9   1   9       48.18       38.07      7.40 o 
  -8   1   9       22.53       24.99      4.90 o 
  -7   1   9        0.10       12.41     11.71 o 
  -6   1   9       37.58       39.91      4.29 o 
  -5   1   9      547.47      509.25     14.73 o 
  -4   1   9        1.07       -1.79      2.40 o 
  -3   1   9       44.59       30.91      2.23 o 
  -2   1   9      312.21      325.94      6.53 o 
  -1   1   9       12.81       35.25      1.82 o 
   0   1   9      362.26      450.34      4.26 o 
   1   1   9      230.87      251.69      3.72 o 
   2   1   9       40.42       67.89      2.24 o 
   3   1   9      118.44      113.02      3.25 o 
   4   1   9      282.44      294.42      5.37 o 
   5   1   9       16.89       12.33      1.47 o 
   6   1   9        8.52        9.08      1.31 o 
   7   1   9      126.07      122.22      6.75 o 
   8   1   9       21.25       19.00      4.06 o 
   9   1   9       27.27       24.37      4.64 o 
  10   1   9        9.45       10.53      3.11 o 
  -9   2   9        0.02        1.67      2.78 o 
  -8   2   9       18.93       23.95      3.97 o 
  -7   2   9        0.28        4.65      2.53 o 
  -6   2   9        5.30        7.87      2.35 o 
  -5   2   9       27.90       35.26      5.34 o 
  -4   2   9       29.51       32.31      1.90 o 
  -3   2   9       74.64       74.93      3.68 o 
  -2   2   9       43.27       29.98      2.13 o 
  -1   2   9      147.94      149.22      3.90 o 
   0   2   9        1.50        0.79      0.42 o 
   1   2   9       57.40       39.79      1.31 o 
   2   2   9      259.98      237.68      6.90 o 
   3   2   9        3.04        4.19      2.52 o 
   4   2   9       15.04       16.99      1.20 o 
   5   2   9      297.52      303.27      6.12 o 
   6   2   9      229.78      197.02      5.93 o 
   7   2   9        0.43       -2.99      3.05 o 
   8   2   9        9.54        5.49      1.86 o 
   9   2   9        2.24        0.75      2.06 o 
  10   2   9        8.38        4.92      2.32 o 
  -9   3   9        5.50        7.41      2.49 o 
  -8   3   9       90.78       84.29      6.39 o 
  -7   3   9       55.84       59.67      5.13 o 
  -6   3   9        5.76        2.95      2.21 o 
  -5   3   9        1.50        1.79      2.08 o 
  -4   3   9      169.87      123.34      5.16 o 
  -3   3   9      188.35      226.27      4.53 o 
  -2   3   9        0.11       -0.93      0.76 o 
  -1   3   9      746.63      795.08      9.43 o 
   0   3   9      423.48      371.59      4.88 o 
   1   3   9        1.56        0.89      0.41 o 
   2   3   9      824.93      874.71     15.49 o 
   3   3   9       13.16       15.47      3.85 o 
   4   3   9      147.27      129.82      7.43 o 
   5   3   9       31.17       26.25      3.51 o 
   6   3   9       83.70       76.42      5.52 o 
   7   3   9       64.53       51.13      5.70 o 
   8   3   9       43.97       33.76      3.66 o 
   9   3   9       10.02        8.56      3.10 o 
  10   3   9       55.19       61.00      5.35 o 
  -9   4   9       10.31       21.76      6.67 o 
  -8   4   9       10.42        6.52      2.63 o 
  -7   4   9        1.21        5.67      2.53 o 
  -6   4   9      443.43      404.23     12.35 o 
  -5   4   9        7.05        6.17      3.09 o 
  -4   4   9      158.65      143.08      5.96 o 
  -3   4   9        1.66        0.08      0.64 o 
  -2   4   9       18.60       24.32      1.48 o 
  -1   4   9      532.73      528.71      7.88 o 
   0   4   9        2.78        5.13      0.72 o 
   1   4   9        0.78        0.81      0.44 o 
   2   4   9        2.82       -0.19      0.87 o 
   3   4   9      187.55      189.37      8.96 o 
   4   4   9      168.49      202.22      5.85 o 
   5   4   9       23.66       23.04      2.44 o 
   6   4   9      116.43      105.74      3.61 o 
   7   4   9        0.05       -1.75      1.99 o 
   8   4   9       20.11       21.48      3.86 o 
   9   4   9        0.19       -0.49      3.51 o 
  10   4   9        0.30        0.43      2.16 o 
  -9   5   9        0.80        2.34      3.13 o 
  -8   5   9       36.07       40.56      4.69 o 
  -7   5   9       29.80       32.58      4.19 o 
  -6   5   9        0.50       -3.46      2.33 o 
  -5   5   9       66.40       62.24      4.39 o 
  -4   5   9      117.13       93.76      4.10 o 
  -3   5   9       89.06      109.12      3.27 o 
  -2   5   9       19.24       26.93      1.45 o 
  -1   5   9       95.77       70.02      2.27 o 
   0   5   9       93.16       98.11      2.75 o 
   1   5   9      345.00      297.51      3.99 o 
   2   5   9      298.85      307.66      5.81 o 
   3   5   9       13.72       14.73      1.67 o 
   4   5   9        0.05        0.38      0.57 o 
   5   5   9        0.54        1.20      0.60 o 
   6   5   9       65.72       68.72      4.29 o 
   7   5   9       47.51       36.08      3.55 o 
   8   5   9        1.53        0.54      2.04 o 
   9   5   9        8.11        4.71      2.65 o 
  10   5   9       20.70       13.44      2.63 o 
  -8   6   9       10.73        8.72      2.91 o 
  -7   6   9        3.94        1.78      2.14 o 
  -6   6   9        5.58        3.86      2.48 o 
  -5   6   9       87.53       93.83      5.58 o 
  -4   6   9       11.81        4.04      0.85 o 
  -3   6   9        0.27        2.13      0.81 o 
  -2   6   9      142.41      143.07      2.99 o 
  -1   6   9        1.04        0.12      0.51 o 
   0   6   9      579.66      608.56      6.88 o 
   1   6   9        0.96        5.00      0.98 o 
   2   6   9       30.48       33.32      2.52 o 
   3   6   9      122.40      135.92      4.78 o 
   4   6   9      134.95      138.71      5.70 o 
   5   6   9      168.87      196.26     10.28 o 
   6   6   9       10.22        2.36      2.70 o 
   7   6   9        0.34       -0.06      1.59 o 
   8   6   9       15.67       11.87      2.19 o 
   9   6   9       16.22       13.08      2.66 o 
  10   6   9        1.95        1.22      3.09 o 
  -8   7   9        2.35        6.18      2.62 o 
  -7   7   9        1.18       -1.84      2.50 o 
  -6   7   9       14.81       11.72      3.39 o 
  -5   7   9      167.09      154.28      7.14 o 
  -4   7   9       16.69        9.65      1.35 o 
  -3   7   9      107.03      113.92      3.53 o 
  -2   7   9        0.11       -0.26      0.73 o 
  -1   7   9      130.77      119.16      2.87 o 
   0   7   9       13.48       11.89      1.62 o 
   1   7   9       43.06       39.63      1.88 o 
   2   7   9        1.06        2.51      0.78 o 
   3   7   9      248.38      230.75      5.54 o 
   4   7   9      142.35      147.52      5.09 o 
   5   7   9      132.94      123.31      8.05 o 
   6   7   9        2.50        0.74      2.91 o 
   7   7   9       13.89        8.97      5.40 o 
   8   7   9       88.62       84.35      7.72 o 
   9   7   9       15.52       15.77      7.27 o 
  -8   8   9        5.51        0.54      4.04 o 
  -7   8   9       23.26       24.28      3.77 o 
  -6   8   9       17.41       19.51      3.76 o 
  -5   8   9      239.18      242.51     10.28 o 
  -4   8   9      171.56      179.69      5.79 o 
  -3   8   9        1.77        1.06      1.20 o 
  -2   8   9      150.85      177.66      4.10 o 
  -1   8   9        0.15        0.27      0.80 o 
   0   8   9        1.32        0.34      0.51 o 
   1   8   9       68.81       71.41      2.50 o 
   2   8   9      282.49      271.67      4.81 o 
   3   8   9      160.68      161.23      4.91 o 
   4   8   9      170.40      152.70      8.97 o 
   5   8   9        7.24       12.90      3.03 o 
   6   8   9        3.49        0.30      3.51 o 
   7   8   9       64.79       64.88      6.86 o 
   8   8   9       21.48       29.79      5.39 o 
   9   8   9        2.29        7.71      3.09 o 
  -7   9   9       37.37       41.77      4.77 o 
  -6   9   9       98.65      123.44     10.23 o 
  -5   9   9       27.81       28.87      3.57 o 
  -4   9   9      135.02      125.31      8.48 o 
  -3   9   9      395.29      363.12      8.03 o 
  -2   9   9      158.06      167.45      4.20 o 
  -1   9   9       12.82       10.68      1.22 o 
   0   9   9       44.62       42.71      2.85 o 
   1   9   9       37.59       33.15      2.22 o 
   2   9   9        0.04       -0.51      1.69 o 
   3   9   9      180.25      181.81      6.74 o 
   4   9   9       10.22        8.46      2.67 o 
   5   9   9       54.93       42.38      5.20 o 
   6   9   9       49.18       34.63      7.04 o 
   7   9   9        2.39        3.95      2.94 o 
   8   9   9       35.98       41.98      6.17 o 
   9   9   9       15.63        5.43      3.04 o 
  -7  10   9       55.76       62.95      5.81 o 
  -6  10   9        0.17       -4.46      2.97 o 
  -5  10   9       25.72       32.62      5.36 o 
  -4  10   9       38.85       41.76      5.53 o 
  -3  10   9        5.81        4.85      1.41 o 
  -2  10   9       65.48       68.68      3.68 o 
  -1  10   9      469.91      470.51      7.86 o 
   0  10   9      129.23      125.84      4.87 o 
   1  10   9        1.88        0.60      1.20 o 
   2  10   9      131.03      123.91      4.72 o 
   3  10   9        4.40        3.33      1.44 o 
   4  10   9       18.40       12.08      3.05 o 
   5  10   9       84.28       90.16      7.81 o 
   6  10   9       32.87       38.26      5.61 o 
   7  10   9       23.52       16.98      4.24 o 
   8  10   9       41.85       42.01      6.15 o 
  -6  11   9        1.06       -3.37      5.49 o 
  -5  11   9        0.13       -1.34      3.37 o 
  -4  11   9        8.78        9.41      3.17 o 
  -3  11   9        8.36        7.60      2.11 o 
  -2  11   9        4.14        3.70      1.46 o 
  -1  11   9      376.33      365.20      7.26 o 
   0  11   9        8.32        5.33      1.70 o 
   1  11   9       33.38       28.41      2.17 o 
   2  11   9        8.02        5.26      1.29 o 
   3  11   9        0.08       -0.30      1.40 o 
   4  11   9      105.13       95.18      7.69 o 
   5  11   9       10.58       17.26      4.13 o 
   6  11   9      108.60      116.34      9.42 o 
   7  11   9        6.07        5.23      5.66 o 
   8  11   9       46.59       38.88      5.92 o 
  -6  12   9        0.12       -3.52      5.88 o 
  -5  12   9        6.41       11.67      5.39 o 
  -4  12   9        0.32       -2.75      2.60 o 
  -3  12   9       17.33       17.98      2.87 o 
  -2  12   9        0.13        1.14      1.39 o 
  -1  12   9       56.01       71.08      4.13 o 
   0  12   9       49.40       49.39      3.06 o 
   1  12   9        7.81        4.95      1.18 o 
   2  12   9       16.26       14.87      2.04 o 
   3  12   9       10.67       12.06      6.62 o 
   4  12   9        5.08        8.68      3.22 o 
   5  12   9       14.51       17.62      4.29 o 
   6  12   9        0.00        2.69      3.39 o 
   7  12   9        0.29       -4.85      3.65 o 
  -5  13   9        0.21        4.06      3.83 o 
  -4  13   9        6.99        9.60      4.09 o 
  -3  13   9        4.41        2.18      3.57 o 
  -2  13   9        0.00       -2.37      1.58 o 
  -1  13   9        7.03        9.26      1.99 o 
   0  13   9        5.30        5.65      1.71 o 
   1  13   9       28.58       23.35      2.25 o 
   2  13   9        0.01        1.16      1.68 o 
   3  13   9       14.91       15.30      3.67 o 
   4  13   9       13.18        5.28      3.93 o 
   5  13   9       17.23       18.81      4.18 o 
   6  13   9       17.74       12.20      3.50 o 
  -4  14   9        1.02        2.37      3.78 o 
  -3  14   9       11.27       10.79      3.41 o 
  -2  14   9        0.15        0.75      2.15 o 
  -1  14   9        2.77       -0.03      1.76 o 
   0  14   9        7.37        6.15      1.98 o 
   1  14   9       29.31       30.29      3.10 o 
   2  14   9        2.37        0.52      1.48 o 
   3  14   9       14.61       18.91      3.15 o 
   4  14   9       27.88       40.49      5.64 o 
   5  14   9        3.35        4.08      3.17 o 
  -2  15   9        1.16        0.19      2.10 o 
  -1  15   9        0.33       -0.62      2.24 o 
   0  15   9        2.50        0.81      1.67 o 
   1  15   9        8.42        7.61      1.95 o 
   2  15   9        0.18        1.40      1.61 o 
   3  15   9        0.57        4.06      2.16 o 
   4  15   9        0.01       -1.40      2.08 o 
  -1 -14  10       40.81       55.28      8.39 o 
   0 -14  10       42.28       38.60      5.35 o 
   1 -14  10       42.63       50.71      6.06 o 
   2 -14  10        0.73       -2.98      2.99 o 
  -3 -13  10       26.05       25.12      5.24 o 
  -2 -13  10        0.75        3.62      3.06 o 
  -1 -13  10        0.05        1.96      2.65 o 
   0 -13  10       10.81       14.86      4.92 o 
   1 -13  10       18.32       24.55      7.24 o 
   2 -13  10       21.34       26.74      6.11 o 
   3 -13  10       12.64       11.91      3.56 o 
   4 -13  10       25.05       28.52      4.87 o 
  -4 -12  10       11.21       14.94      3.44 o 
  -3 -12  10       18.02       19.00      3.73 o 
  -2 -12  10        0.67        1.16      3.23 o 
  -1 -12  10        1.75        6.51      2.90 o 
   0 -12  10      108.30      118.29      8.09 o 
   1 -12  10        2.91        6.67      2.80 o 
   2 -12  10        2.25        1.54      2.30 o 
   3 -12  10       32.36       36.42      6.38 o 
   4 -12  10        3.13        2.14      2.27 o 
   5 -12  10        2.94        4.53      2.05 o 
  -5 -11  10        5.58        8.22      3.81 o 
  -4 -11  10        8.09        4.29      2.28 o 
  -3 -11  10       24.59       30.37      4.26 o 
  -2 -11  10        0.05        2.88      2.26 o 
  -1 -11  10       64.43       70.41      6.24 o 
   0 -11  10      103.62      101.56      7.23 o 
   1 -11  10       31.25       31.90      4.69 o 
   2 -11  10       98.90      107.46      7.60 o 
   3 -11  10       32.60       31.64      4.57 o 
   4 -11  10       10.37       10.03      3.13 o 
   5 -11  10        0.18       -1.09      2.20 o 
   6 -11  10        3.59        3.50      2.86 o 
  -6 -10  10        0.70        7.21      4.52 o 
  -5 -10  10        2.85        3.19      1.96 o 
  -4 -10  10        0.17       -2.46      2.13 o 
  -3 -10  10        5.70        4.00      2.30 o 
  -2 -10  10       10.76       11.18      2.68 o 
  -1 -10  10       63.92       73.83      6.09 o 
   0 -10  10        6.11       11.53      6.11 o 
   1 -10  10      960.61      995.28     49.24 o 
   2 -10  10      123.96      116.81      7.61 o 
   3 -10  10      170.98      164.54      9.14 o 
   4 -10  10       17.85       18.62      3.53 o 
   5 -10  10       24.97       21.91      3.10 o 
   6 -10  10        8.34        9.76      3.09 o 
   7 -10  10       51.06       57.64      5.25 o 
  -7  -9  10        6.16        4.39      4.06 o 
  -6  -9  10        2.06        3.54      4.21 o 
  -5  -9  10        0.00       -1.97      1.75 o 
  -4  -9  10        0.39       -0.26      1.94 o 
  -3  -9  10       32.03       30.00      3.89 o 
  -2  -9  10       14.17       19.96      3.19 o 
  -1  -9  10       37.61       43.93      4.54 o 
   0  -9  10      365.95      383.49     12.29 o 
   1  -9  10        0.00        1.32      5.95 o 
   2  -9  10      276.86      290.22     11.22 o 
   3  -9  10       43.72       39.65      9.89 o 
   4  -9  10       90.47       86.34      6.73 o 
   5  -9  10       12.02       11.42      3.69 o 
   6  -9  10        0.28        4.00      2.13 o 
   7  -9  10       10.62       14.13      3.26 o 
   8  -9  10       18.21       13.34      4.16 o 
  -7  -8  10        0.59        1.85      3.99 o 
  -6  -8  10       18.26       17.57      5.45 o 
  -5  -8  10        1.05        5.24      3.49 o 
  -4  -8  10       78.99       74.83      5.73 o 
  -3  -8  10        4.47        4.70      2.09 o 
  -2  -8  10       17.47       15.70      2.67 o 
  -1  -8  10       94.60       98.78      6.13 o 
   0  -8  10       50.62       39.96      4.09 o 
   1  -8  10      609.38      609.80     15.08 o 
   2  -8  10      335.89      339.50     13.54 o 
   3  -8  10       35.64       21.51      8.89 o 
   4  -8  10       29.90       28.27      4.08 o 
   5  -8  10        0.29       -0.98      3.01 o 
   6  -8  10        1.24        3.68      1.97 o 
   7  -8  10       31.95       31.47      3.93 o 
   8  -8  10        3.28        1.86      2.95 o 
  -8  -7  10        1.05       11.26      4.58 o 
  -7  -7  10       81.25       80.87     10.41 o 
  -6  -7  10        5.34       10.42      4.93 o 
  -5  -7  10       77.35       59.60      8.17 o 
  -4  -7  10       18.62       18.07      3.31 o 
  -3  -7  10       19.08       16.12      2.63 o 
  -2  -7  10       26.48       32.01      3.56 o 
  -1  -7  10       24.35       30.57      3.54 o 
   0  -7  10      105.83      112.64      6.11 o 
   1  -7  10       90.52       85.35      5.47 o 
   2  -7  10        0.48        3.44      2.11 o 
   3  -7  10      360.62      376.12     27.55 o 
   4  -7  10        1.34        0.99      1.94 o 
   5  -7  10        1.72        0.64      1.70 o 
   6  -7  10        0.91        3.93      1.85 o 
   7  -7  10        0.24       -0.34      1.48 o 
   8  -7  10        0.22       -1.48      3.43 o 
   9  -7  10       70.19       78.16      8.32 o 
  -8  -6  10        1.31        8.17      5.08 o 
  -7  -6  10       24.11       21.95      6.01 o 
  -6  -6  10       19.72       22.45      3.43 o 
  -5  -6  10       13.31       11.63      2.06 o 
  -4  -6  10        4.99        1.93      1.32 o 
  -3  -6  10       48.01       46.17      3.04 o 
  -2  -6  10        0.23        2.42      1.20 o 
  -1  -6  10      123.20      112.63      9.90 o 
   0  -6  10      151.12      141.85      6.56 o 
   1  -6  10       21.21       16.11      1.17 o 
   2  -6  10      511.62      484.50     11.81 o 
   3  -6  10      340.73      330.90     10.74 o 
   4  -6  10       34.33       32.56      3.27 o 
   5  -6  10      185.84      199.13      6.39 o 
   6  -6  10       15.48       10.00      1.95 o 
   7  -6  10        7.34        6.28      1.73 o 
   8  -6  10        0.70        2.16      3.44 o 
   9  -6  10       11.80       18.39      6.88 o 
  -8  -5  10       13.78       11.38      3.12 o 
  -7  -5  10       16.25       17.29      3.18 o 
  -6  -5  10       44.23       37.79      3.63 o 
  -5  -5  10      153.77      149.10      6.22 o 
  -4  -5  10        2.67        3.72      1.40 o 
  -3  -5  10       41.79       43.82      2.63 o 
  -2  -5  10       68.01       68.77      3.43 o 
  -1  -5  10       30.84       38.11      2.27 o 
   0  -5  10      379.31      383.41      8.79 o 
   1  -5  10       51.11       61.73      2.59 o 
   2  -5  10        0.37        1.10      1.21 o 
   3  -5  10      114.31      102.37      4.77 o 
   4  -5  10      423.81      398.07     10.07 o 
   5  -5  10       94.86       81.61      4.65 o 
   6  -5  10        1.94        1.95      1.59 o 
   7  -5  10       13.41        9.24      2.36 o 
   8  -5  10       20.66       17.06      4.15 o 
   9  -5  10        0.24       -1.17      2.78 o 
  -8  -4  10       20.21       20.17      4.14 o 
  -7  -4  10        5.68        4.20      3.10 o 
  -6  -4  10        4.51        7.12      2.21 o 
  -5  -4  10      229.60      224.12      7.66 o 
  -4  -4  10        2.52        0.21      1.44 o 
  -3  -4  10      104.81       94.60      3.63 o 
  -2  -4  10      203.89      181.64      4.70 o 
  -1  -4  10        0.01        0.96      0.99 o 
   0  -4  10      189.03      187.18      4.71 o 
   1  -4  10        9.78       10.57      1.36 o 
   2  -4  10        0.58        0.50      1.17 o 
   3  -4  10      109.14      115.08      5.06 o 
   4  -4  10     1264.90     1167.64     16.51 o 
   5  -4  10        2.51        2.71      1.44 o 
   6  -4  10        0.50        0.71      1.52 o 
   7  -4  10        1.79        5.67      2.09 o 
   8  -4  10        2.38        7.69      3.59 o 
   9  -4  10       17.45       15.20      4.16 o 
  10  -4  10        6.60        3.31      2.91 o 
  -9  -3  10        1.86        0.96      2.75 o 
  -8  -3  10        4.13        3.53      1.95 o 
  -7  -3  10        0.02        0.05      1.73 o 
  -6  -3  10      467.14      480.93     20.19 o 
  -5  -3  10      418.35      435.28     15.72 o 
  -4  -3  10      884.30      878.95     10.99 o 
  -3  -3  10        1.42        1.37      1.27 o 
  -2  -3  10       18.59       18.37      1.58 o 
  -1  -3  10      517.90      478.73      7.16 o 
   0  -3  10       50.72       39.96      2.26 o 
   1  -3  10        9.88       17.69      2.17 o 
   2  -3  10        3.64        4.48      1.45 o 
   3  -3  10      108.84      100.54      4.54 o 
   4  -3  10     1379.54     1326.78     14.69 o 
   5  -3  10       26.64       32.72      3.47 o 
   6  -3  10      148.84      166.55      8.40 o 
   7  -3  10       50.34       50.08      5.82 o 
   8  -3  10        1.11        1.02      3.08 o 
   9  -3  10        0.01       -1.67      2.22 o 
  10  -3  10        2.50        1.44      2.91 o 
  -9  -2  10        0.93       -0.27      2.61 o 
  -8  -2  10       14.48       11.64      2.67 o 
  -7  -2  10        8.10        6.47      2.12 o 
  -6  -2  10        6.89       10.29      2.07 o 
  -5  -2  10        7.84       15.13      3.64 o 
  -4  -2  10       41.40       55.69      2.70 o 
  -3  -2  10      182.18      179.51      4.61 o 
  -2  -2  10      181.24      185.84      4.17 o 
  -1  -2  10      150.58      231.16      5.00 o 
   0  -2  10      384.71      395.69      5.78 o 
   1  -2  10        5.95       24.27      1.91 o 
   2  -2  10      403.77      385.00      8.10 o 
   3  -2  10        3.78       -0.51      1.16 o 
   4  -2  10      127.43      117.85      3.56 o 
   5  -2  10       27.56       24.81      3.03 o 
   6  -2  10      325.29      361.79      9.24 o 
   7  -2  10        6.07        3.32      2.56 o 
   8  -2  10        9.21       12.54      3.54 o 
   9  -2  10        7.52       12.68      3.98 o 
  10  -2  10        4.13        0.83      2.89 o 
  -9  -1  10        2.38        5.57      4.08 o 
  -8  -1  10        1.33        1.33      3.09 o 
  -7  -1  10       48.85       51.94      5.84 o 
  -6  -1  10       24.70       14.78      2.15 o 
  -5  -1  10      393.26      397.83     10.25 o 
  -4  -1  10     1082.30     1052.43     20.43 o 
  -3  -1  10        1.64        5.23      1.80 o 
  -2  -1  10       16.13       14.87      1.15 o 
  -1  -1  10       16.47       22.22      1.60 o 
   0  -1  10      125.72      149.50      3.18 o 
   1  -1  10       22.31       14.79      1.31 o 
   2  -1  10      122.95       95.06      2.73 o 
   3  -1  10       99.06       95.92      2.54 o 
   4  -1  10      353.00      344.49      5.29 o 
   5  -1  10      100.41      121.72      6.14 o 
   6  -1  10      584.45      576.80      9.85 o 
   7  -1  10      232.63      229.66      9.38 o 
   8  -1  10        1.49        2.52      2.31 o 
   9  -1  10        0.14        1.05      2.67 o 
  10  -1  10       18.25       20.47      4.82 o 
  -9   0  10       38.98       45.30      6.95 o 
  -8   0  10       28.65       28.14      5.11 o 
  -7   0  10       19.34       23.11     10.74 o 
  -6   0  10       71.04       63.80      6.48 o 
  -5   0  10        1.03       -3.56      2.95 o 
  -4   0  10       59.36       58.09      3.54 o 
  -3   0  10      828.77      832.30     11.64 o 
  -2   0  10      250.67      242.10      5.21 o 
  -1   0  10       45.51       51.84      1.94 o 
   0   0  10        0.15        4.01      0.66 o 
   1   0  10      299.82      346.08      4.92 o 
   2   0  10      686.13      700.51      8.90 o 
   3   0  10        4.27        4.38      1.22 o 
   4   0  10      687.98      713.33     17.38 o 
   5   0  10      597.03      629.98      9.43 o 
   6   0  10       30.04       25.95      3.13 o 
   7   0  10      111.98      129.24      7.17 o 
   8   0  10      161.92      152.38      8.00 o 
   9   0  10       30.40       36.02      5.44 o 
  10   0  10        7.84        9.27      3.72 o 
  -9   1  10        0.07        1.52      3.65 o 
  -8   1  10        1.56        9.82     10.06 o 
  -7   1  10       29.53       32.32      5.96 o 
  -6   1  10       43.28       33.58      4.61 o 
  -5   1  10      547.85      541.83     12.32 o 
  -4   1  10      146.22      127.69      4.44 o 
  -3   1  10       11.53       10.08      1.58 o 
  -2   1  10      120.03      121.07      4.95 o 
  -1   1  10      359.92      355.56      5.21 o 
   0   1  10       54.92       44.71      1.46 o 
   1   1  10       63.92       62.14      1.91 o 
   2   1  10        0.15        5.83      0.67 o 
   3   1  10      584.76      608.86     15.94 o 
   4   1  10       40.25       55.59      2.40 o 
   5   1  10        0.00       -1.48      2.17 o 
   6   1  10        0.38        0.26      2.75 o 
   7   1  10      434.70      430.53     12.68 o 
   8   1  10       63.05       62.76      6.91 o 
   9   1  10        6.96       12.01      4.00 o 
  10   1  10        0.60        1.99      2.13 o 
  -9   2  10       24.97       16.80      4.58 o 
  -8   2  10       45.72       53.48      6.80 o 
  -7   2  10       18.31       27.41      5.20 o 
  -6   2  10       29.22       34.20      4.67 o 
  -5   2  10       28.30       27.24     11.11 o 
  -4   2  10       68.72       68.19      3.63 o 
  -3   2  10       33.12       22.20      2.19 o 
  -2   2  10       12.65       12.20      2.39 o 
  -1   2  10      197.56      215.02      4.91 o 
   0   2  10        0.74        0.61      0.39 o 
   1   2  10       71.74       91.93      2.01 o 
   2   2  10       15.95       16.51      2.09 o 
   3   2  10        2.06        8.06      2.84 o 
   4   2  10       16.73        4.74      2.79 o 
   5   2  10       82.37       82.73      3.05 o 
   6   2  10       82.49       77.50      6.68 o 
   7   2  10        2.54       -1.61      2.92 o 
   8   2  10        1.01        0.16      2.24 o 
   9   2  10       47.73       42.32      4.49 o 
  10   2  10       22.41       17.09      3.17 o 
  -9   3  10        0.76       10.63      3.24 o 
  -8   3  10       81.78       84.09      6.36 o 
  -7   3  10       25.93       34.45      4.30 o 
  -6   3  10        4.60        3.55      2.50 o 
  -5   3  10        0.32        2.88      2.28 o 
  -4   3  10        1.59        0.97      2.57 o 
  -3   3  10      193.86      209.11      5.03 o 
  -2   3  10      389.38      367.31      6.20 o 
  -1   3  10       14.74       14.73      1.72 o 
   0   3  10        5.74        5.46      0.72 o 
   1   3  10      667.43      655.57      7.14 o 
   2   3  10        0.15        0.38      1.98 o 
   3   3  10       59.58       40.78      5.83 o 
   4   3  10       47.58       65.45      5.52 o 
   5   3  10      250.68      251.59     11.08 o 
   6   3  10       53.99       47.48      3.72 o 
   7   3  10       18.92       17.06      2.51 o 
   8   3  10       95.42       85.25      5.83 o 
   9   3  10       48.08       45.52      4.56 o 
  10   3  10        0.77       -0.43      1.99 o 
  -9   4  10       26.09       25.78      4.92 o 
  -8   4  10       41.65       45.60      5.03 o 
  -7   4  10       21.69       24.65      3.38 o 
  -6   4  10      173.36      172.42      7.95 o 
  -5   4  10        2.20       -1.00      1.66 o 
  -4   4  10       86.24       81.64      2.88 o 
  -3   4  10      217.70      212.31      4.92 o 
  -2   4  10      339.90      342.97      6.58 o 
  -1   4  10      462.52      413.02     11.26 o 
   0   4  10      174.02      162.66      3.19 o 
   1   4  10       48.41       59.89      1.61 o 
   2   4  10      224.92      228.51      7.42 o 
   3   4  10      131.70      145.38     10.13 o 
   4   4  10       24.72       27.34      2.30 o 
   5   4  10        3.18        6.34      1.51 o 
   6   4  10      135.76      122.17      5.84 o 
   7   4  10      142.49      129.05      7.72 o 
   8   4  10      136.51      139.97      7.09 o 
   9   4  10       51.60       48.78      5.49 o 
  10   4  10        4.05       -1.07      3.05 o 
  -8   5  10        3.30        0.33      2.57 o 
  -7   5  10      129.60      124.84      7.26 o 
  -6   5  10        6.96        4.58      2.96 o 
  -5   5  10        1.93        0.44      1.79 o 
  -4   5  10       18.52       27.76      2.19 o 
  -3   5  10       26.71       24.45      1.74 o 
  -2   5  10        3.71        4.72      2.21 o 
  -1   5  10        0.47        0.86      0.68 o 
   0   5  10       63.81       53.09      2.15 o 
   1   5  10       99.76       73.84      2.07 o 
   2   5  10       13.04       17.69      1.54 o 
   3   5  10        5.99        4.38      1.98 o 
   4   5  10        7.83        7.39      2.40 o 
   5   5  10       44.19       44.66      3.14 o 
   6   5  10       18.27       14.20      2.16 o 
   7   5  10       15.94       14.02      3.00 o 
   8   5  10       68.42       77.51      5.35 o 
   9   5  10        2.95        2.24      2.58 o 
  10   5  10        4.87        0.79      3.42 o 
  -8   6  10       20.91       17.35      3.61 o 
  -7   6  10       14.77       15.22      2.99 o 
  -6   6  10        4.71        1.96      2.13 o 
  -5   6  10      127.49      111.24      6.02 o 
  -4   6  10       48.23       53.36      2.96 o 
  -3   6  10       67.14       80.59      3.78 o 
  -2   6  10       90.36       87.44      2.33 o 
  -1   6  10        8.16        4.96      0.85 o 
   0   6  10       23.18       20.12      1.40 o 
   1   6  10      150.09      133.23      3.16 o 
   2   6  10       98.61      109.83      3.84 o 
   3   6  10       20.77       21.07      1.83 o 
   4   6  10       51.33       49.55      2.39 o 
   5   6  10       46.87       39.57      8.24 o 
   6   6  10       28.99       23.97      7.43 o 
   7   6  10        7.54        6.16      5.23 o 
   8   6  10        7.11        6.01      7.65 o 
   9   6  10        0.17       -3.30      2.58 o 
  -8   7  10        4.15        4.03      2.84 o 
  -7   7  10       46.00       44.60      4.70 o 
  -6   7  10       10.07        5.50      2.42 o 
  -5   7  10        8.34        5.39      3.03 o 
  -4   7  10       60.79       51.24      3.95 o 
  -3   7  10        0.00       -0.50      1.03 o 
  -2   7  10      331.51      316.92      4.69 o 
  -1   7  10       24.51       24.11      1.31 o 
   0   7  10       64.34       61.26      2.67 o 
   1   7  10      179.25      175.44      3.68 o 
   2   7  10      724.46      719.78     10.20 o 
   3   7  10        8.61       10.79      1.54 o 
   4   7  10       89.33       70.45      3.44 o 
   5   7  10        7.35       -1.43      5.84 o 
   6   7  10        8.25        3.40      5.32 o 
   7   7  10        6.71        2.53      2.99 o 
   8   7  10        0.74        0.68      4.36 o 
   9   7  10        5.40        8.35      3.50 o 
  -7   8  10       71.83       74.34      5.94 o 
  -6   8  10       57.21       54.34      4.88 o 
  -5   8  10        8.40       11.76      2.84 o 
  -4   8  10       15.18       20.44      2.64 o 
  -3   8  10       15.57       12.09      2.48 o 
  -2   8  10      254.25      256.69      4.43 o 
  -1   8  10        6.69        8.51      0.93 o 
   0   8  10      209.24      208.07      5.33 o 
   1   8  10      109.33      103.73      3.80 o 
   2   8  10       23.21       18.06      2.18 o 
   3   8  10       54.84       57.10      3.12 o 
   4   8  10       40.73       42.14      4.28 o 
   5   8  10       17.59       10.33      2.84 o 
   6   8  10        4.52        1.97      3.38 o 
   7   8  10       70.83       75.83      7.46 o 
   8   8  10        2.82        4.04      3.41 o 
   9   8  10       15.18       20.36      4.91 o 
  -7   9  10       13.68        2.41      2.36 o 
  -6   9  10        0.04       -3.15      5.13 o 
  -5   9  10        6.39        7.95      2.41 o 
  -4   9  10        2.63        1.65      2.54 o 
  -3   9  10      545.49      564.71     10.37 o 
  -2   9  10      164.74      179.05      4.73 o 
  -1   9  10      132.38      128.75      3.99 o 
   0   9  10       45.78       38.34      2.78 o 
   1   9  10        7.88        5.13      1.29 o 
   2   9  10       39.96       49.96      3.34 o 
   3   9  10        5.65        5.17      1.60 o 
   4   9  10        2.12       -0.24      2.26 o 
   5   9  10        5.12        1.14      2.67 o 
   6   9  10       58.89       62.93      6.81 o 
   7   9  10       28.43       36.90      5.66 o 
   8   9  10        7.33        8.20      3.69 o 
  -7  10  10       31.42       25.09      5.31 o 
  -6  10  10        2.01       -0.03      7.35 o 
  -5  10  10       10.96       20.15      4.76 o 
  -4  10  10      155.22      155.06      9.92 o 
  -3  10  10        0.15       -2.10      2.01 o 
  -2  10  10       22.71       22.42      2.17 o 
  -1  10  10       52.45       44.41      2.56 o 
   0  10  10      375.97      382.59      8.64 o 
   1  10  10       91.20       87.73      3.74 o 
   2  10  10        0.24       -0.07      1.32 o 
   3  10  10       64.75       61.08      3.42 o 
   4  10  10       28.37       17.64      3.65 o 
   5  10  10        0.62       -0.78      2.50 o 
   6  10  10       93.19       95.34      8.20 o 
   7  10  10       25.96       20.47      4.62 o 
   8  10  10        2.25        5.25      3.27 o 
  -6  11  10        1.11       -0.31      9.54 o 
  -5  11  10       10.11       18.12      4.29 o 
  -4  11  10        6.56       12.17      4.04 o 
  -3  11  10        3.47        0.74      1.72 o 
  -2  11  10        4.83        5.63      1.98 o 
  -1  11  10       75.79       74.28      4.14 o 
   0  11  10        2.02        1.54      1.46 o 
   1  11  10       61.84       58.04      3.14 o 
   2  11  10        6.29        3.82      1.29 o 
   3  11  10       44.76       43.18      3.04 o 
   4  11  10       87.05       88.46      7.63 o 
   5  11  10       26.55       30.90      5.11 o 
   6  11  10       91.04       76.95      7.72 o 
   7  11  10        9.62       13.43      4.04 o 
  -5  12  10       20.03       18.77      4.65 o 
  -4  12  10        8.47        6.82      3.24 o 
  -3  12  10        9.44        4.47      2.58 o 
  -2  12  10       75.17       76.18      5.44 o 
  -1  12  10       12.69       16.59      2.26 o 
   0  12  10        0.60        0.28      1.30 o 
   1  12  10       30.36       23.80      3.11 o 
   2  12  10        3.18        0.22      1.32 o 
   3  12  10        2.41       -2.11      2.83 o 
   4  12  10       49.76       55.70      6.35 o 
   5  12  10       19.94       25.00      4.73 o 
   6  12  10       32.27       41.10      5.75 o 
   7  12  10       11.57        6.05      3.27 o 
  -4  13  10        7.73        9.49      6.82 o 
  -3  13  10        2.72        3.04      2.67 o 
  -2  13  10        1.44        1.75      2.35 o 
  -1  13  10       22.12       25.23      2.84 o 
   0  13  10       14.68       13.71      2.18 o 
   1  13  10        7.08        3.89      1.37 o 
   2  13  10        3.77        3.37      1.50 o 
   3  13  10       59.01       68.29      6.30 o 
   4  13  10        1.49        0.19      2.28 o 
   5  13  10        6.37        3.31      4.67 o 
   6  13  10        3.04       -0.51      3.67 o 
  -3  14  10       54.43       62.64      6.83 o 
  -2  14  10        0.80        2.49      3.25 o 
  -1  14  10       15.29       22.86      3.52 o 
   0  14  10       11.53        8.92      1.93 o 
   1  14  10       14.33       13.24      2.72 o 
   2  14  10        1.03        0.39      2.01 o 
   3  14  10        2.06        3.23      2.09 o 
   4  14  10        9.19       14.19      4.07 o 
   5  14  10       50.69       53.51      6.63 o 
  -1  15  10       18.00       13.85      2.81 o 
   0  15  10        0.00       -0.65      2.15 o 
   1  15  10        0.00       -0.38      1.64 o 
   2  15  10        5.77        3.87      2.59 o 
   3  15  10       35.57       40.89      4.51 o 
  -2 -13  11        4.17       -0.14      2.48 o 
  -1 -13  11       20.20       34.53      6.58 o 
   0 -13  11       54.75       61.58      6.38 o 
   1 -13  11        0.74        0.32      2.34 o 
   2 -13  11       71.17       69.41      6.80 o 
   3 -13  11        0.81        1.58      2.48 o 
  -4 -12  11        0.04        0.57      3.05 o 
  -3 -12  11        8.04       11.91      8.11 o 
  -2 -12  11        5.99        8.05      3.17 o 
  -1 -12  11       39.59       43.21      5.26 o 
   0 -12  11       18.34       19.38      4.09 o 
   1 -12  11       65.36       72.43      6.65 o 
   2 -12  11        0.01        1.30      2.41 o 
   3 -12  11        2.34        2.16      2.73 o 
   4 -12  11        2.86        1.26      2.43 o 
   5 -12  11        1.04        1.69      3.41 o 
  -5 -11  11       18.31       21.05      3.94 o 
  -4 -11  11        4.38        2.66      3.06 o 
  -3 -11  11        0.53        2.53      2.31 o 
  -2 -11  11       54.19       58.88      5.66 o 
  -1 -11  11       43.41       45.49      4.97 o 
   0 -11  11       25.53       24.71      3.88 o 
   1 -11  11        5.64        6.00      2.76 o 
   2 -11  11       47.01       38.01      5.93 o 
   3 -11  11        4.03        8.02      2.94 o 
   4 -11  11       16.85       13.17      3.37 o 
   5 -11  11       27.10       27.45      3.64 o 
   6 -11  11        9.36       12.55      3.09 o 
  -5 -10  11        5.44        4.28      3.36 o 
  -4 -10  11        0.17        1.05      1.89 o 
  -3 -10  11       40.99       41.41      5.10 o 
  -2 -10  11        0.13       -0.29      1.83 o 
  -1 -10  11       43.73       40.93      4.52 o 
   0 -10  11        5.12        3.96      1.96 o 
   1 -10  11       51.53       62.11      5.92 o 
   2 -10  11      123.12      126.10     11.92 o 
   3 -10  11       18.85       12.96      3.53 o 
   4 -10  11       15.03       10.44      3.07 o 
   5 -10  11        0.19       -0.14      2.80 o 
   6 -10  11       16.37       20.01      3.43 o 
   7 -10  11        0.66       -0.86      2.61 o 
  -6  -9  11       15.94       26.48      6.14 o 
  -5  -9  11        5.59        4.99      2.23 o 
  -4  -9  11       21.53       21.00      3.59 o 
  -3  -9  11        3.37        1.42      2.04 o 
  -2  -9  11       41.62       44.20      4.50 o 
  -1  -9  11        5.74        8.15      2.23 o 
   0  -9  11       21.58       15.35      2.44 o 
   1  -9  11       52.20       51.24      5.14 o 
   2  -9  11       19.66       23.52      4.09 o 
   3  -9  11       73.50       58.96      5.35 o 
   4  -9  11       16.07       14.91      3.07 o 
   5  -9  11       14.69       17.22      4.15 o 
   6  -9  11        0.67       -0.27      4.21 o 
   7  -9  11       23.57       23.15      8.55 o 
  -7  -8  11       53.23       50.02      8.43 o 
  -6  -8  11        1.87        1.16      3.56 o 
  -5  -8  11       10.24       14.24      2.97 o 
  -4  -8  11       83.78       76.95      5.81 o 
  -3  -8  11      103.82      104.35      6.63 o 
  -2  -8  11        0.77        1.32      1.79 o 
  -1  -8  11       10.39        9.34      2.19 o 
   0  -8  11       65.60       64.61      5.02 o 
   1  -8  11      248.64      277.43     16.74 o 
   2  -8  11      260.06      255.05     10.41 o 
   3  -8  11       18.16       14.81      2.53 o 
   4  -8  11      117.39      121.69      7.68 o 
   5  -8  11       52.93       50.25      3.90 o 
   6  -8  11        3.74        1.09      1.83 o 
   7  -8  11        8.60       15.32      4.17 o 
   8  -8  11       56.89       87.33      9.38 o 
  -7  -7  11      115.44      133.71     13.30 o 
  -6  -7  11       14.09       12.52      5.01 o 
  -5  -7  11       64.39       60.71      5.08 o 
  -4  -7  11       10.12        7.53      1.95 o 
  -3  -7  11        0.00        1.46      4.17 o 
  -2  -7  11       18.86       20.48      2.96 o 
  -1  -7  11       66.69       63.18      4.86 o 
   0  -7  11       72.59       72.11      5.19 o 
   1  -7  11        8.26        2.35      4.66 o 
   2  -7  11        5.15        5.74      2.44 o 
   3  -7  11      412.94      432.64     13.13 o 
   4  -7  11       48.35       49.16      4.90 o 
   5  -7  11        7.46        4.90      1.63 o 
   6  -7  11       35.56       34.31      3.62 o 
   7  -7  11        0.63        1.23      2.05 o 
   8  -7  11        0.55        0.34      2.78 o 
  -7  -6  11       34.10       27.30      6.58 o 
  -6  -6  11        0.06        0.29      2.04 o 
  -5  -6  11       58.97       60.02      3.93 o 
  -4  -6  11       10.36        7.92      1.80 o 
  -3  -6  11      159.52      156.26      7.29 o 
  -2  -6  11       61.38       61.17      4.65 o 
  -1  -6  11        2.41        0.72      2.25 o 
   0  -6  11      118.64      121.71      6.38 o 
   1  -6  11      104.18       95.67      3.92 o 
   2  -6  11      511.39      539.29     23.78 o 
   3  -6  11        2.87        3.24      3.64 o 
   4  -6  11        2.50        0.51      2.00 o 
   5  -6  11        2.36        1.31      1.64 o 
   6  -6  11        8.55        8.12      1.88 o 
   7  -6  11       27.32       23.93      3.50 o 
   8  -6  11       23.16       32.26      5.33 o 
   9  -6  11       20.22       16.66      4.10 o 
  -8  -5  11       57.36       55.49      9.67 o 
  -7  -5  11        0.09        1.56      3.10 o 
  -6  -5  11      107.40      106.82      5.72 o 
  -5  -5  11        0.09        0.04      1.19 o 
  -4  -5  11      115.03      104.66      4.15 o 
  -3  -5  11       49.63       36.08      2.86 o 
  -2  -5  11        6.75       12.86      1.78 o 
  -1  -5  11       26.73       18.78      2.08 o 
   0  -5  11        8.16        5.15      1.26 o 
   1  -5  11       30.09       22.32      1.74 o 
   2  -5  11       65.46       53.99      3.11 o 
   3  -5  11        5.72        5.28      2.02 o 
   4  -5  11      188.91      167.84      6.77 o 
   5  -5  11      188.49      199.65      7.31 o 
   6  -5  11       47.15       40.28      3.27 o 
   7  -5  11        4.72        1.96      2.33 o 
   8  -5  11        9.47       12.75      4.34 o 
   9  -5  11        1.01        1.69      5.04 o 
  -8  -4  11        2.97        0.76      4.11 o 
  -7  -4  11        1.00        3.24      4.79 o 
  -6  -4  11      124.11      114.10      6.03 o 
  -5  -4  11       10.00        9.16      2.04 o 
  -4  -4  11       72.82       66.02      4.62 o 
  -3  -4  11       11.20       10.49      1.45 o 
  -2  -4  11       32.23       32.51      2.12 o 
  -1  -4  11       59.05       63.79      3.12 o 
   0  -4  11       46.58       27.63      1.99 o 
   1  -4  11      153.97      160.39      4.60 o 
   2  -4  11       27.42       26.38      2.65 o 
   3  -4  11      899.07      884.27     14.12 o 
   4  -4  11       80.55       90.57      4.93 o 
   5  -4  11      150.02      149.57      5.49 o 
   6  -4  11        5.21        5.24      1.56 o 
   7  -4  11       53.53       48.54      5.75 o 
   8  -4  11        4.77        3.44      2.72 o 
   9  -4  11        1.92       -0.29      4.59 o 
  -8  -3  11       12.11       18.17      2.67 o 
  -7  -3  11        3.38        4.27      1.56 o 
  -6  -3  11      568.26      550.17     10.28 o 
  -5  -3  11      187.71      182.49      6.39 o 
  -4  -3  11       28.22       38.21      2.93 o 
  -3  -3  11       39.97       40.93      2.36 o 
  -2  -3  11      124.95      129.48      4.06 o 
  -1  -3  11       52.81       59.03      2.66 o 
   0  -3  11        3.28        2.75      0.94 o 
   1  -3  11      521.71      539.43      7.94 o 
   2  -3  11       20.72       30.49      2.60 o 
   3  -3  11       48.30       40.98      3.21 o 
   4  -3  11      204.81      211.64      5.50 o 
   5  -3  11     1015.57      979.67     13.27 o 
   6  -3  11       43.32       33.11      4.61 o 
   7  -3  11       65.21       64.91      6.74 o 
   8  -3  11       34.41       33.09      5.35 o 
   9  -3  11        0.01        2.51      3.09 o 
  -8  -2  11       22.22       20.67      2.76 o 
  -7  -2  11        4.85        4.57      1.93 o 
  -6  -2  11      108.75      111.64      4.80 o 
  -5  -2  11      304.30      295.18      7.26 o 
  -4  -2  11     2471.06     2388.25     28.85 o 
  -3  -2  11      150.87      161.28      5.01 o 
  -2  -2  11       24.89       19.43      1.58 o 
  -1  -2  11        3.68        3.23      0.90 o 
   0  -2  11       42.43       45.80      2.01 o 
   1  -2  11        0.22        0.59      0.80 o 
   2  -2  11        0.20        1.77      0.87 o 
   3  -2  11        0.01        0.64      0.93 o 
   4  -2  11     1156.25     1104.22     12.40 o 
   5  -2  11     1673.66     1786.64     29.51 o 
   6  -2  11      296.05      281.95     15.13 o 
   7  -2  11       41.30       39.59      5.19 o 
   8  -2  11       77.88       82.05      7.94 o 
   9  -2  11        9.80       10.30      3.53 o 
  10  -2  11        0.18        0.79      3.08 o 
  -8  -1  11        2.50       -1.44      2.54 o 
  -7  -1  11        7.49        4.05      2.51 o 
  -6  -1  11      166.99      153.86      6.10 o 
  -5  -1  11      129.10      147.20      5.78 o 
  -4  -1  11      304.05      310.15      9.33 o 
  -3  -1  11       34.85       32.81      1.84 o 
  -2  -1  11      123.16      107.87      2.88 o 
  -1  -1  11       25.49       23.62      1.56 o 
   0  -1  11        2.42        0.95      0.63 o 
   1  -1  11      169.36      173.08      4.73 o 
   2  -1  11      169.70      179.14      5.90 o 
   3  -1  11      140.96      148.04      4.60 o 
   4  -1  11       74.36       72.62      3.19 o 
   5  -1  11     1095.33     1029.99     21.03 o 
   6  -1  11       23.64       32.96      4.02 o 
   7  -1  11      107.26      106.25      6.83 o 
   8  -1  11       12.19        9.58      3.48 o 
   9  -1  11       30.96       29.89      5.18 o 
  10  -1  11       24.03       24.70      4.86 o 
  -8   0  11       62.74       79.80      9.69 o 
  -7   0  11        0.05       -0.23     11.31 o 
  -6   0  11        0.00        0.00      3.54 o 
  -5   0  11        1.60       -2.95      1.97 o 
  -4   0  11        0.94       -4.37      2.91 o 
  -3   0  11      142.11      131.40      5.02 o 
  -2   0  11        0.28        0.78      1.08 o 
  -1   0  11       31.34       34.35      1.59 o 
   0   0  11       10.05        2.86      0.65 o 
   1   0  11      119.17      141.24      3.32 o 
   2   0  11       18.92       10.77      1.28 o 
   3   0  11      704.59      719.73     15.76 o 
   4   0  11      157.77      164.13      6.10 o 
   5   0  11      183.72      183.16      7.80 o 
   6   0  11       80.63       75.36      5.38 o 
   7   0  11      181.67      198.68      9.07 o 
   8   0  11       58.71       53.46      5.09 o 
   9   0  11        5.74        4.82      2.84 o 
  10   0  11        0.69       -0.58      2.88 o 
  -8   1  11        3.99       13.24     12.34 o 
  -7   1  11        1.75        5.84      3.31 o 
  -6   1  11        4.72        2.30      6.07 o 
  -5   1  11        4.02       -3.53      2.35 o 
  -4   1  11      993.66      990.49     17.40 o 
  -3   1  11      460.41      437.79      8.89 o 
  -2   1  11        8.08        8.57      1.45 o 
  -1   1  11       41.16       34.15      1.84 o 
   0   1  11       27.62       32.67      1.37 o 
   1   1  11        7.63        9.72      0.85 o 
   2   1  11       31.42       32.41      1.42 o 
   3   1  11       15.11       12.99      2.25 o 
   4   1  11       79.47       66.69      2.68 o 
   5   1  11      310.11      313.58      9.97 o 
   6   1  11      237.69      252.50     10.58 o 
   7   1  11      121.84      132.77      7.43 o 
   8   1  11       32.05       27.00      6.14 o 
   9   1  11        6.39        8.88      3.38 o 
  10   1  11        7.61       16.10      3.27 o 
  -8   2  11       10.42        8.24     10.81 o 
  -7   2  11       17.59       19.05      4.27 o 
  -6   2  11       22.03       22.72      4.22 o 
  -5   2  11       16.67       15.17     12.19 o 
  -4   2  11       60.86       64.86      5.79 o 
  -3   2  11      203.03      196.34      8.52 o 
  -2   2  11        9.67       12.26      2.31 o 
  -1   2  11      462.90      447.47      6.74 o 
   0   2  11     1167.81     1137.43      6.85 o 
   1   2  11       32.92       42.59      1.68 o 
   2   2  11      154.11      162.89      7.21 o 
   3   2  11        5.32        1.58      2.38 o 
   4   2  11       64.59       55.79      5.41 o 
   5   2  11       15.12       11.71      8.06 o 
   6   2  11      484.48      489.09     16.58 o 
   7   2  11       14.95       19.18      7.19 o 
   8   2  11      175.81      169.76     10.91 o 
   9   2  11      213.32      221.94      9.94 o 
  10   2  11        4.82        7.86      2.63 o 
  -8   3  11       10.81       28.00      6.12 o 
  -7   3  11       25.92       24.18      4.66 o 
  -6   3  11        3.17        1.60      6.14 o 
  -5   3  11       40.65       39.38      5.92 o 
  -4   3  11      107.90      101.71      7.04 o 
  -3   3  11        4.29        3.44      1.48 o 
  -2   3  11      627.16      675.51      8.84 o 
  -1   3  11      289.43      305.55      5.92 o 
   0   3  11       49.42       50.62      1.64 o 
   1   3  11       20.89       23.29      0.93 o 
   2   3  11        6.14        6.74      2.33 o 
   3   3  11       13.62        4.81      2.08 o 
   4   3  11      170.36      154.99      8.63 o 
   5   3  11      128.49      117.40     13.46 o 
   6   3  11       80.12       57.62      6.08 o 
   7   3  11        5.46        1.23      1.80 o 
   8   3  11      154.96      150.21      7.65 o 
   9   3  11        0.36       -0.19      1.92 o 
  10   3  11        2.02        3.82      3.26 o 
  -8   4  11        7.67       16.14      3.47 o 
  -7   4  11        9.61       14.27      3.20 o 
  -6   4  11       43.46       35.21      4.70 o 
  -5   4  11      115.39      109.43      5.87 o 
  -4   4  11      284.06      278.14     11.36 o 
  -3   4  11      281.83      311.54      6.38 o 
  -2   4  11        2.73        0.16      1.50 o 
  -1   4  11       61.03       59.18      2.73 o 
   0   4  11      735.82      704.86      6.77 o 
   1   4  11      141.59      118.48      2.76 o 
   2   4  11       42.07       28.40      3.38 o 
   3   4  11       80.91       62.24      9.75 o 
   4   4  11       29.19       29.19      2.79 o 
   5   4  11      160.99      159.27      6.07 o 
   6   4  11        0.65        5.00      1.69 o 
   7   4  11       29.73       22.06      2.87 o 
   8   4  11       54.82       55.13      6.55 o 
   9   4  11       21.86       20.87      6.72 o 
  10   4  11       66.65       60.78      7.48 o 
  -8   5  11        2.66        4.39      2.52 o 
  -7   5  11      175.54      172.07      9.17 o 
  -6   5  11        2.01        3.96      2.78 o 
  -5   5  11        0.11       -0.38      2.76 o 
  -4   5  11      140.48      132.14      5.92 o 
  -3   5  11        0.70        0.97      1.18 o 
  -2   5  11       85.96       76.31      3.35 o 
  -1   5  11       83.21      107.05      2.73 o 
   0   5  11      129.78      126.33      3.34 o 
   1   5  11      316.56      307.45      4.76 o 
   2   5  11       17.82       12.05      1.35 o 
   3   5  11        4.48        8.02      2.02 o 
   4   5  11       63.70       64.92      5.92 o 
   5   5  11        0.07        0.50      1.25 o 
   6   5  11       53.78       57.93     10.35 o 
   7   5  11       37.01       51.45      6.42 o 
   8   5  11       86.83       92.47      8.43 o 
   9   5  11       79.80       90.88      8.46 o 
  -8   6  11        6.77       11.79      3.57 o 
  -7   6  11        2.31       -0.96      2.34 o 
  -6   6  11       11.49       16.55      4.67 o 
  -5   6  11       41.74       46.26      4.06 o 
  -4   6  11        8.98        7.63      2.51 o 
  -3   6  11      257.33      245.00      6.18 o 
  -2   6  11       11.98       15.67      2.10 o 
  -1   6  11        1.95        1.25      0.67 o 
   0   6  11       35.79       31.39      1.61 o 
   1   6  11       86.02       96.52      2.58 o 
   2   6  11      481.07      498.57      8.17 o 
   3   6  11       34.33       34.95      1.96 o 
   4   6  11      125.24      119.44     12.62 o 
   5   6  11       43.75       38.61      5.70 o 
   6   6  11        3.10        6.39      2.56 o 
   7   6  11       49.81       58.04     10.18 o 
   8   6  11        3.38        7.58      4.12 o 
   9   6  11       13.74       12.83      5.46 o 
  -7   7  11       17.05       15.86      3.14 o 
  -6   7  11        0.00       -0.58      2.27 o 
  -5   7  11       40.76       42.81      4.05 o 
  -4   7  11       10.54       13.72      2.29 o 
  -3   7  11      125.11      127.08      4.66 o 
  -2   7  11      134.66      132.92      4.06 o 
  -1   7  11        8.67        3.58      0.83 o 
   0   7  11        0.24       -0.52      1.24 o 
   1   7  11        0.08       -1.82      1.22 o 
   2   7  11       10.21       11.01      1.77 o 
   3   7  11       23.71       22.85      1.98 o 
   4   7  11       34.00       28.86      4.50 o 
   5   7  11       28.54       30.13      4.29 o 
   6   7  11        0.37       -1.88      3.59 o 
   7   7  11       14.45        8.74      5.74 o 
   8   7  11       18.80       25.75     10.07 o 
   9   7  11       73.29       80.34      8.47 o 
  -7   8  11       20.92       16.28      5.37 o 
  -6   8  11       81.25       76.73      5.80 o 
  -5   8  11        6.45        3.97      1.86 o 
  -4   8  11       27.21       25.54      2.99 o 
  -3   8  11        1.04       -1.01      1.23 o 
  -2   8  11       10.26       15.83      2.55 o 
  -1   8  11      287.82      296.27      7.53 o 
   0   8  11        0.95        0.61      1.48 o 
   1   8  11       12.09       13.19      1.61 o 
   2   8  11       80.76       79.21      3.70 o 
   3   8  11       36.48       40.15      3.18 o 
   4   8  11       45.44       33.24      4.52 o 
   5   8  11       27.41       15.88      3.17 o 
   6   8  11       21.66       17.43      3.73 o 
   7   8  11       29.94       29.55      7.01 o 
   8   8  11       37.86       42.26     10.27 o 
   9   8  11      138.03      183.27     12.42 o 
  -7   9  11        0.09       -4.13      3.56 o 
  -6   9  11       29.09       20.53      8.56 o 
  -5   9  11       12.57       18.09      4.58 o 
  -4   9  11        0.04        1.76      2.84 o 
  -3   9  11       77.49       76.84      4.96 o 
  -2   9  11      262.12      270.63      9.20 o 
  -1   9  11       17.25       21.14      1.77 o 
   0   9  11       41.74       34.41      3.12 o 
   1   9  11      136.48      121.59      4.51 o 
   2   9  11       23.35       16.91      2.14 o 
   3   9  11       40.96       36.49      3.55 o 
   4   9  11       55.58       49.52      7.80 o 
   5   9  11       38.31       30.04      4.81 o 
   6   9  11       75.68       85.94      7.96 o 
   7   9  11        0.98        4.65      3.30 o 
   8   9  11       35.22       38.40      5.84 o 
  -6  10  11        2.84       -2.00      8.68 o 
  -5  10  11        7.94        7.79      3.48 o 
  -4  10  11       39.39       29.07      4.89 o 
  -3  10  11       13.03        9.34      2.50 o 
  -2  10  11        0.72       -1.13      2.00 o 
  -1  10  11        2.56        0.97      2.13 o 
   0  10  11       65.94       59.17      3.15 o 
   1  10  11        0.01       -2.15      1.43 o 
   2  10  11      153.46      158.01      5.09 o 
   3  10  11       49.66       49.32      3.99 o 
   4  10  11       29.81       25.33      4.59 o 
   5  10  11       53.39       48.93      6.07 o 
   6  10  11       30.11       41.02      5.68 o 
   7  10  11        9.00       12.40      3.93 o 
   8  10  11       32.25       46.99      6.81 o 
  -5  11  11        7.27       11.73      3.93 o 
  -4  11  11       22.05       29.76      5.06 o 
  -3  11  11        9.99        8.92      3.09 o 
  -2  11  11       35.08       28.87      4.84 o 
  -1  11  11      175.20      178.73      7.81 o 
   0  11  11       76.25       78.54      3.70 o 
   1  11  11       10.93        8.63      1.46 o 
   2  11  11       21.36       14.16      1.72 o 
   3  11  11        3.41        1.59      1.68 o 
   4  11  11       10.55        7.86      2.88 o 
   5  11  11       22.85       15.74      3.90 o 
   6  11  11       16.01       11.66      3.55 o 
   7  11  11        7.29       12.58      4.05 o 
  -5  12  11       18.14       28.78      5.48 o 
  -4  12  11       30.40       35.09      6.06 o 
  -3  12  11        6.87        8.18      3.25 o 
  -2  12  11      205.39      213.81      9.02 o 
  -1  12  11        0.09        6.04      3.19 o 
   0  12  11       43.03       49.50      3.08 o 
   1  12  11       41.54       35.96      2.73 o 
   2  12  11        0.28       -1.88      2.34 o 
   3  12  11        0.70        2.82      7.28 o 
   4  12  11       13.79        8.52      3.31 o 
   5  12  11       21.78       19.58      4.25 o 
   6  12  11       21.56       11.77      5.01 o 
  -4  13  11       11.46       27.20      5.52 o 
  -3  13  11        4.21        1.81      2.79 o 
  -2  13  11        0.09        0.01      1.98 o 
  -1  13  11       13.06       15.13      2.80 o 
   0  13  11        7.50        9.35      1.89 o 
   1  13  11        1.42        2.60      1.50 o 
   2  13  11       13.66       14.36      2.61 o 
   3  13  11        3.71        3.91      3.62 o 
   4  13  11        3.31        5.27      5.40 o 
   5  13  11        4.31        2.53      6.96 o 
  -2  14  11        4.72        4.91      2.64 o 
  -1  14  11       26.48       25.78      3.70 o 
   0  14  11       17.12       12.99      2.38 o 
   1  14  11        3.01       10.00      3.52 o 
   2  14  11        0.47        0.05      2.56 o 
   3  14  11       12.80       12.83      2.82 o 
   4  14  11       27.96       39.53      5.81 o 
   0  15  11       37.26       43.08      4.69 o 
   1  15  11       18.96       17.14      4.03 o 
   2  15  11        6.74        7.71      4.13 o 
   0 -13  12       31.65       36.74      5.19 o 
   1 -13  12        1.35       -0.38      2.66 o 
  -3 -12  12        7.70        8.36      3.12 o 
  -2 -12  12        5.64        5.91      2.71 o 
  -1 -12  12       32.11       35.79      4.91 o 
   0 -12  12        8.79        7.88      4.09 o 
   1 -12  12        0.57        0.06      2.30 o 
   2 -12  12       38.61       37.63      5.06 o 
   3 -12  12       21.28       13.35      3.51 o 
   4 -12  12       50.22       48.27      6.42 o 
  -4 -11  12        0.08       -0.76      2.15 o 
  -3 -11  12       16.75       14.26      4.07 o 
  -2 -11  12        5.81        8.81      2.95 o 
  -1 -11  12       25.16       21.14      3.61 o 
   0 -11  12       63.43       61.33      5.98 o 
   1 -11  12      159.05      180.97     12.34 o 
   2 -11  12        3.17        4.61      3.60 o 
   3 -11  12        0.06       -0.69      2.86 o 
   4 -11  12        3.04        6.09      2.86 o 
   5 -11  12       11.05       11.30      2.64 o 
  -5 -10  12        9.62        4.79      3.71 o 
  -4 -10  12        6.38        7.54      2.76 o 
  -3 -10  12        1.38        1.43      2.04 o 
  -2 -10  12        4.01        2.56      2.45 o 
  -1 -10  12        2.47       -0.87      2.32 o 
   0 -10  12       23.22       16.36      3.20 o 
   1 -10  12       65.19       68.84     10.23 o 
   2 -10  12      175.25      182.89      9.81 o 
   3 -10  12       14.93       14.71      3.05 o 
   4 -10  12        4.87        4.37      2.75 o 
   5 -10  12       14.82       21.08      3.25 o 
   6 -10  12       77.44      106.54      8.96 o 
  -5  -9  12        1.05        2.53      3.73 o 
  -4  -9  12        2.02       -0.25      1.85 o 
  -3  -9  12        0.83        2.71      1.98 o 
  -2  -9  12       62.05       64.13     12.44 o 
  -1  -9  12       10.97        8.31      2.26 o 
   0  -9  12       11.25        9.39      3.73 o 
   1  -9  12      526.50      549.72     23.81 o 
   2  -9  12       52.67       58.25      8.15 o 
   3  -9  12       28.02       27.20      3.88 o 
   4  -9  12        7.28        4.57      2.47 o 
   5  -9  12        5.90        7.96      2.07 o 
   6  -9  12        8.02       12.84      3.86 o 
   7  -9  12        5.54       12.25      4.18 o 
  -6  -8  12        9.79        8.60      3.87 o 
  -5  -8  12        6.31        8.08      3.78 o 
  -4  -8  12       45.57       45.00      4.70 o 
  -3  -8  12      137.66      141.42      7.91 o 
  -2  -8  12       12.09       11.93      2.67 o 
  -1  -8  12       53.54       62.88      5.23 o 
   0  -8  12        8.32        3.42      5.64 o 
   1  -8  12       26.72       31.11      4.02 o 
   2  -8  12       21.79       21.00      3.46 o 
   3  -8  12      129.16      137.68      8.04 o 
   4  -8  12        5.19        1.71      4.17 o 
   5  -8  12        0.14       -0.17      1.76 o 
   6  -8  12        2.88        2.98      2.95 o 
   7  -8  12       12.90       30.89      5.57 o 
  -7  -7  12       52.94       74.48     10.54 o 
  -6  -7  12        4.37        9.50      4.58 o 
  -5  -7  12       10.84       12.45      4.68 o 
  -4  -7  12        8.68       11.53      2.62 o 
  -3  -7  12      171.45      161.84      7.96 o 
  -2  -7  12       68.89       63.48      7.26 o 
  -1  -7  12       25.29       19.30      2.98 o 
   0  -7  12       13.63       16.23      2.98 o 
   1  -7  12       50.46       51.66      4.67 o 
   2  -7  12      180.36      177.80      8.40 o 
   3  -7  12       28.36       26.58      3.98 o 
   4  -7  12        0.39       -0.15      1.98 o 
   5  -7  12       18.49       17.38      2.31 o 
   6  -7  12       40.56       42.15      4.58 o 
   7  -7  12       19.45       16.55      5.36 o 
   8  -7  12        8.01        8.23      4.10 o 
  -7  -6  12        4.94       15.34      5.91 o 
  -6  -6  12       43.73       46.40      7.68 o 
  -5  -6  12        6.46        8.48      3.21 o 
  -4  -6  12        4.86        3.70      2.02 o 
  -3  -6  12       29.68       32.04      3.66 o 
  -2  -6  12       25.68       25.03      4.53 o 
  -1  -6  12       49.77       47.31      4.18 o 
   0  -6  12      137.95      130.21      6.81 o 
   1  -6  12       42.01       32.99      3.51 o 
   2  -6  12        0.00        0.53      1.68 o 
   3  -6  12        3.23        3.48      2.00 o 
   4  -6  12        0.55       -0.19      1.57 o 
   5  -6  12       31.53       28.18      2.71 o 
   6  -6  12       13.87       12.71      2.93 o 
   7  -6  12        7.77        5.87      2.26 o 
   8  -6  12        2.20        3.33      2.87 o 
  -7  -5  12       31.73       27.93      6.25 o 
  -6  -5  12       14.58       19.09      3.56 o 
  -5  -5  12       23.42       13.41      2.96 o 
  -4  -5  12       84.09       82.49      6.01 o 
  -3  -5  12       39.10       37.26      2.97 o 
  -2  -5  12        0.01        0.25      1.30 o 
  -1  -5  12        1.93        2.03      1.77 o 
   0  -5  12       65.04       58.74      2.97 o 
   1  -5  12      216.33      223.25      5.49 o 
   2  -5  12       45.46       35.16      3.60 o 
   3  -5  12       33.98       37.28      3.47 o 
   4  -5  12      139.78      135.93      6.29 o 
   5  -5  12      129.64      114.39      4.84 o 
   6  -5  12       54.88       52.62      4.77 o 
   7  -5  12        6.90        6.25      2.52 o 
   8  -5  12        5.97        0.47      2.83 o 
   9  -5  12        5.71        5.84      3.41 o 
  -8  -4  12       12.21       12.99      5.57 o 
  -7  -4  12       70.92       77.06      5.39 o 
  -6  -4  12        3.89        6.79      1.90 o 
  -5  -4  12       31.79       32.60      3.38 o 
  -4  -4  12       14.55       14.05      2.89 o 
  -3  -4  12        0.10       -1.15      1.35 o 
  -2  -4  12        1.21        0.30      1.26 o 
  -1  -4  12      148.80      147.73      4.88 o 
   0  -4  12      188.19      202.34      7.17 o 
   1  -4  12        6.72        5.98      1.16 o 
   2  -4  12      377.53      371.16      9.24 o 
   3  -4  12       53.69       58.82      4.02 o 
   4  -4  12        3.24        4.90      1.90 o 
   5  -4  12       70.76       80.50      4.22 o 
   6  -4  12        2.94        3.24      3.01 o 
   7  -4  12       15.64       17.92      4.08 o 
   8  -4  12        1.37        0.04      2.97 o 
   9  -4  12        3.30        1.88      2.78 o 
  -8  -3  12        1.36       -0.87      2.28 o 
  -7  -3  12       10.02        3.68      2.34 o 
  -6  -3  12       18.46       17.54      2.59 o 
  -5  -3  12        2.62        5.91      2.76 o 
  -4  -3  12        7.12        7.40      1.77 o 
  -3  -3  12      160.54      139.87      4.32 o 
  -2  -3  12      175.04      166.27      4.44 o 
  -1  -3  12       26.70       19.85      1.65 o 
   0  -3  12      101.32      108.03      3.76 o 
   1  -3  12      283.42      298.57      6.18 o 
   2  -3  12       27.99       21.15      2.38 o 
   3  -3  12      658.66      667.65     12.11 o 
   4  -3  12        0.46       -0.06      1.17 o 
   5  -3  12        0.03        1.16      2.12 o 
   6  -3  12      128.93      130.95      9.01 o 
   7  -3  12       42.93       47.55      6.03 o 
   8  -3  12       50.06       45.96      6.08 o 
   9  -3  12        8.68        7.89      3.64 o 
  -8  -2  12        2.59        1.30      1.87 o 
  -7  -2  12        2.21       -0.52      1.95 o 
  -6  -2  12        3.72        9.29      2.05 o 
  -5  -2  12      104.17      111.78      4.74 o 
  -4  -2  12      297.25      312.37      7.73 o 
  -3  -2  12       81.07       87.74      4.54 o 
  -2  -2  12      222.91      231.00      5.00 o 
  -1  -2  12        1.75        0.87      2.05 o 
   0  -2  12        9.82        8.96      1.47 o 
   1  -2  12      235.55      303.41      6.19 o 
   2  -2  12      269.47      235.74      5.41 o 
   3  -2  12       30.38       26.43      1.97 o 
   4  -2  12      506.47      468.10      7.14 o 
   5  -2  12       57.72       55.28      5.86 o 
   6  -2  12        3.43        6.05      2.69 o 
   7  -2  12       20.99       16.63      3.57 o 
   8  -2  12        2.59        5.30      2.82 o 
   9  -2  12        0.08       -0.26      2.62 o 
  -8  -1  12       54.00       54.47      5.05 o 
  -7  -1  12       10.11       22.32      7.13 o 
  -6  -1  12       49.67       54.66      3.97 o 
  -5  -1  12      263.24      239.67      6.78 o 
  -4  -1  12     1824.11     1890.22     40.16 o 
  -3  -1  12      476.23      458.05      8.31 o 
  -2  -1  12       61.02       62.06      2.39 o 
  -1  -1  12      116.66       97.64      3.14 o 
   0  -1  12       12.55       13.09      1.13 o 
   1  -1  12      150.41      146.73      3.75 o 
   2  -1  12      119.81      112.76      3.57 o 
   3  -1  12       16.16       12.75      1.24 o 
   4  -1  12       17.96       13.94      1.49 o 
   5  -1  12       13.49       20.73      3.46 o 
   6  -1  12      133.66      144.51      7.67 o 
   7  -1  12      146.20      154.58      8.25 o 
   8  -1  12       11.41       13.37      3.88 o 
   9  -1  12        0.04        2.86      2.92 o 
  -8   0  12        2.45        4.74      2.55 o 
  -7   0  12        9.33        6.27      4.94 o 
  -6   0  12       48.31       33.91      3.11 o 
  -5   0  12      121.23      100.94      4.93 o 
  -4   0  12      370.84      360.28      9.04 o 
  -3   0  12     1078.20     1084.29     12.63 o 
  -2   0  12       37.61       42.47      2.52 o 
  -1   0  12      273.92      255.44      4.57 o 
   0   0  12       64.61       57.53      2.03 o 
   1   0  12       38.75       43.75      1.74 o 
   2   0  12        9.17       11.02      1.39 o 
   3   0  12      100.54       85.31      5.33 o 
   4   0  12      195.32      196.64      7.86 o 
   5   0  12       40.63       33.58      4.63 o 
   6   0  12       72.64       75.27      5.66 o 
   7   0  12       84.67      109.11      6.88 o 
   8   0  12        3.25        1.67      2.49 o 
   9   0  12       13.27       15.00      3.98 o 
  -8   1  12       51.46       58.26      7.72 o 
  -7   1  12        2.31        9.10      4.59 o 
  -6   1  12        2.72       -3.35      2.61 o 
  -5   1  12       51.38       39.95      3.02 o 
  -4   1  12       16.95       14.86      5.05 o 
  -3   1  12       26.86       26.42      2.90 o 
  -2   1  12      147.07      138.88      4.38 o 
  -1   1  12       29.39       29.37      1.97 o 
   0   1  12      325.60      381.21      4.81 o 
   1   1  12       22.68       27.05      1.28 o 
   2   1  12       54.64       46.96      1.78 o 
   3   1  12      293.33      290.12     14.00 o 
   4   1  12      657.34      651.71     14.11 o 
   5   1  12        5.00        4.83      2.09 o 
   6   1  12      390.04      396.45     12.24 o 
   7   1  12        5.95        3.76      2.90 o 
   8   1  12        1.33        2.81      2.94 o 
   9   1  12        5.91        6.36      3.71 o 
  -8   2  12        5.05        8.90      7.13 o 
  -7   2  12        0.13       -2.62      3.51 o 
  -6   2  12        2.27        0.17      4.87 o 
  -5   2  12       33.82       25.37      5.78 o 
  -4   2  12        5.82       -0.73      3.42 o 
  -3   2  12       40.92       30.98      3.08 o 
  -2   2  12      269.70      273.84      7.93 o 
  -1   2  12       65.45       49.77      2.03 o 
   0   2  12       19.73       17.25      0.99 o 
   1   2  12       74.88       64.61      1.98 o 
   2   2  12       15.35       15.92      1.68 o 
   3   2  12       84.65       65.83      5.81 o 
   4   2  12      295.29      305.95     15.76 o 
   5   2  12       20.47       18.91      3.47 o 
   6   2  12       83.18       97.50      8.18 o 
   7   2  12        3.14        5.52      2.86 o 
   8   2  12       91.32      100.88     10.86 o 
   9   2  12       10.95       10.22      3.83 o 
  -8   3  12        6.23       14.32      4.83 o 
  -7   3  12        1.38        1.67      3.15 o 
  -6   3  12       32.20       40.68      5.27 o 
  -5   3  12        0.24       -4.21      8.90 o 
  -4   3  12       96.78      108.82      7.34 o 
  -3   3  12      275.04      293.47      7.06 o 
  -2   3  12      243.23      246.81      5.67 o 
  -1   3  12      363.73      383.73      6.98 o 
   0   3  12      513.71      553.63      5.40 o 
   1   3  12      598.29      569.04      4.47 o 
   2   3  12       32.91       34.87      3.32 o 
   3   3  12       37.73       36.44      4.18 o 
   4   3  12       23.20       13.37      9.45 o 
   5   3  12      190.40      213.27     19.12 o 
   6   3  12        8.05       13.31      3.74 o 
   7   3  12      222.83      236.76      9.03 o 
   8   3  12       30.62       33.38      5.65 o 
   9   3  12        4.87        6.26      3.48 o 
  -8   4  12        0.12       10.69      4.94 o 
  -7   4  12        0.23       -1.40      3.29 o 
  -6   4  12       10.31        6.47      6.27 o 
  -5   4  12        3.45        1.83      2.60 o 
  -4   4  12       84.99       84.43      6.63 o 
  -3   4  12       13.66       15.76      1.67 o 
  -2   4  12      161.78      173.33      4.78 o 
  -1   4  12       20.55       15.25      1.66 o 
   0   4  12      114.64       98.52      2.90 o 
   1   4  12      123.39      125.55      2.63 o 
   2   4  12        0.18        0.10      1.87 o 
   3   4  12       81.44       66.06      5.81 o 
   4   4  12       14.85       15.72      4.37 o 
   5   4  12       35.27       34.16      4.71 o 
   6   4  12        5.62        1.77      3.13 o 
   7   4  12       66.48       60.69      6.72 o 
   8   4  12        0.19        0.67      2.78 o 
   9   4  12        0.01        0.33      2.81 o 
  -7   5  12       38.98       32.72      5.63 o 
  -6   5  12      125.39      135.32      7.19 o 
  -5   5  12       69.37       58.13      7.42 o 
  -4   5  12       50.65       46.48      5.06 o 
  -3   5  12      103.44       94.85      4.94 o 
  -2   5  12        0.71       -0.97      1.68 o 
  -1   5  12      459.83      452.67      7.74 o 
   0   5  12      224.52      221.09      5.42 o 
   1   5  12        4.68        5.32      0.74 o 
   2   5  12        1.37        0.63      1.33 o 
   3   5  12        0.00        0.26      1.80 o 
   4   5  12       61.99       56.07      5.81 o 
   5   5  12       46.88       44.96      5.50 o 
   6   5  12       10.04        7.80     11.25 o 
   7   5  12      138.23      132.78     11.89 o 
   8   5  12        5.64        3.63      3.38 o 
   9   5  12       21.25       25.64      5.29 o 
  -7   6  12        3.91        2.62      2.47 o 
  -6   6  12        0.21        5.57      2.72 o 
  -5   6  12       89.59       88.77      5.49 o 
  -4   6  12       11.58        7.16      2.60 o 
  -3   6  12        1.56        0.11      1.66 o 
  -2   6  12      186.18      171.05      4.76 o 
  -1   6  12      187.77      196.26      5.23 o 
   0   6  12      188.26      171.79      4.98 o 
   1   6  12       91.00      102.40      3.78 o 
   2   6  12      306.40      303.31      7.50 o 
   3   6  12        3.36        5.06      2.02 o 
   4   6  12       29.61       34.33      5.13 o 
   5   6  12       34.01       31.64      4.69 o 
   6   6  12       29.86       31.52      4.94 o 
   7   6  12       91.98      101.07      8.65 o 
   8   6  12        6.51       10.49      4.21 o 
   9   6  12       43.85       40.20      5.93 o 
  -7   7  12        0.14       -0.77      6.53 o 
  -6   7  12        9.74        2.87      8.68 o 
  -5   7  12        5.06        6.86      3.27 o 
  -4   7  12       12.58        7.37      2.56 o 
  -3   7  12        3.07        1.45      1.67 o 
  -2   7  12        9.55        4.44      2.69 o 
  -1   7  12       18.76       13.29      1.57 o 
   0   7  12       46.01       50.86      2.86 o 
   1   7  12      262.63      276.12      6.31 o 
   2   7  12      552.88      567.90      9.46 o 
   3   7  12      219.44      219.39      8.09 o 
   4   7  12       40.41       40.66      5.18 o 
   5   7  12        0.51       -0.86      2.92 o 
   6   7  12       47.01       44.95      8.16 o 
   7   7  12       15.14       22.26      4.80 o 
   8   7  12        0.30        1.51      3.83 o 
   9   7  12       51.69       65.24      7.80 o 
  -7   8  12        2.99        7.20      4.75 o 
  -6   8  12        0.04       -7.75      6.73 o 
  -5   8  12        4.26       -0.14      4.00 o 
  -4   8  12       14.47       11.58      3.04 o 
  -3   8  12       42.60       41.31      3.87 o 
  -2   8  12      231.78      254.58     11.61 o 
  -1   8  12      248.36      255.29      6.15 o 
   0   8  12       68.77       69.81      3.30 o 
   1   8  12      248.19      251.77      6.23 o 
   2   8  12      102.55      106.60      4.43 o 
   3   8  12        2.51        4.51      2.14 o 
   4   8  12        0.98       -0.28      2.46 o 
   5   8  12        0.01       -3.23      7.14 o 
   6   8  12        5.50        3.18      2.59 o 
   7   8  12       12.94       12.68      4.55 o 
   8   8  12        0.55        3.46      6.04 o 
  -6   9  12        3.05       -6.33      4.37 o 
  -5   9  12       14.85       10.55      7.14 o 
  -4   9  12        6.74        5.10      2.98 o 
  -3   9  12        0.25        3.32      2.68 o 
  -2   9  12     1012.08     1123.44     27.37 o 
  -1   9  12      312.50      340.77      8.72 o 
   0   9  12      379.61      379.45      7.81 o 
   1   9  12      113.98      121.45      4.52 o 
   2   9  12       22.83       19.85      2.42 o 
   3   9  12      170.06      183.36      7.62 o 
   4   9  12        1.95       -3.37      2.85 o 
   5   9  12       37.20       26.68      4.54 o 
   6   9  12       31.31       30.25      4.79 o 
   7   9  12       15.95       14.96      4.11 o 
   8   9  12        0.17        2.11      2.85 o 
  -5  10  12       13.33       19.40      4.79 o 
  -4  10  12       27.72       22.05      4.71 o 
  -3  10  12       15.83       22.76      4.36 o 
  -2  10  12      128.59      138.51      7.00 o 
  -1  10  12       55.59       54.16      4.34 o 
   0  10  12      174.72      177.45      5.53 o 
   1  10  12        3.31        0.79      2.17 o 
   2  10  12       70.08       70.04      4.19 o 
   3  10  12       24.47       25.88      3.20 o 
   4  10  12        1.94        4.52      2.94 o 
   5  10  12       20.91       23.99      4.26 o 
   6  10  12        9.39       12.99      3.93 o 
   7  10  12       23.47       29.38      5.50 o 
  -5  11  12        3.04        5.22      3.61 o 
  -4  11  12        3.92        7.65      3.81 o 
  -3  11  12        1.70        2.27      3.66 o 
  -2  11  12       26.14       27.92      3.58 o 
  -1  11  12       46.74       47.01      4.29 o 
   0  11  12        7.17        3.53      1.51 o 
   1  11  12        0.36       -2.37      1.58 o 
   2  11  12       74.16       84.65      4.92 o 
   3  11  12        5.67        7.15      2.41 o 
   4  11  12        0.07       -0.22      2.28 o 
   5  11  12      153.70      161.38     10.98 o 
   6  11  12       25.06       26.12      4.95 o 
   7  11  12       41.72       38.86      5.96 o 
  -4  12  12        2.90        1.78      3.19 o 
  -3  12  12       26.37       31.50      5.21 o 
  -2  12  12        0.20       -0.47      2.43 o 
  -1  12  12        9.73       10.60      2.50 o 
   0  12  12       20.92       20.70      2.69 o 
   1  12  12        0.01        2.45      2.78 o 
   2  12  12        0.27       -2.63      1.75 o 
   3  12  12        0.16       -0.67      1.99 o 
   4  12  12        8.47        3.47      4.33 o 
   5  12  12       22.13       30.00      5.44 o 
   6  12  12        5.27        7.43      3.65 o 
  -3  13  12       30.87       34.24      5.51 o 
  -2  13  12        1.49       -0.75      3.42 o 
  -1  13  12        0.04       -1.53      2.35 o 
   0  13  12        0.67        0.11      2.20 o 
   1  13  12        9.27        7.63      2.17 o 
   2  13  12       25.23       24.88      3.37 o 
   3  13  12        0.47       -0.09      2.03 o 
   4  13  12       89.42       97.24      8.71 o 
   5  13  12        1.50        2.79      4.73 o 
  -1  14  12       44.29       44.11      4.57 o 
   0  14  12        4.34        1.48      1.91 o 
   1  14  12       18.53       20.76      4.26 o 
   2  14  12       28.84       35.25      5.38 o 
   3  14  12       10.05        6.65      2.39 o 
  -1 -12  13        2.78        1.14      4.26 o 
   0 -12  13        0.05        0.88      2.63 o 
   1 -12  13       83.64       93.38      7.72 o 
   2 -12  13        3.61        4.13      3.00 o 
  -3 -11  13        3.70        4.84      2.33 o 
  -2 -11  13       31.07       30.85      4.46 o 
  -1 -11  13        0.00        1.99      3.68 o 
   0 -11  13       47.19       48.93      6.24 o 
   1 -11  13        8.10        8.74      3.16 o 
   2 -11  13        6.16        4.62      3.82 o 
   3 -11  13       87.78       94.60      7.71 o 
   4 -11  13        1.02       -0.52      2.68 o 
  -4 -10  13        2.68        6.46      4.12 o 
  -3 -10  13        0.19       -0.52      1.83 o 
  -2 -10  13        2.38        1.99      3.86 o 
  -1 -10  13        0.10       -3.44      2.58 o 
   0 -10  13        9.74       11.55      3.12 o 
   1 -10  13       59.28       65.59      6.10 o 
   2 -10  13       21.24       17.54      3.56 o 
   3 -10  13       29.24       28.47      6.40 o 
   4 -10  13        0.40       -3.58      3.37 o 
   5 -10  13       15.12       17.43      4.24 o 
  -5  -9  13        5.42        4.96      4.27 o 
  -4  -9  13       14.57       20.68      5.74 o 
  -3  -9  13        7.41        9.97      2.71 o 
  -2  -9  13       70.11       67.31      5.84 o 
  -1  -9  13       23.15       22.40      3.57 o 
   0  -9  13       19.58       12.80      2.92 o 
   1  -9  13      275.51      302.60     11.97 o 
   2  -9  13        0.02       -2.72      2.40 o 
   3  -9  13       19.07       20.59      7.43 o 
   4  -9  13        1.27        0.26      2.20 o 
   5  -9  13        5.42        2.93      2.30 o 
   6  -9  13       17.45       21.58      4.72 o 
  -5  -8  13       61.00       62.78      8.97 o 
  -4  -8  13        0.42        4.40      3.55 o 
  -3  -8  13      164.61      159.47      8.53 o 
  -2  -8  13       22.13       22.16      3.48 o 
  -1  -8  13        0.70       -2.37      2.01 o 
   0  -8  13        2.02        0.20      2.98 o 
   1  -8  13        4.64       10.13      2.86 o 
   2  -8  13       90.87       82.51      6.21 o 
   3  -8  13       42.30       38.45      4.56 o 
   4  -8  13        2.06        2.23      1.74 o 
   5  -8  13       23.32       21.45      3.29 o 
   6  -8  13       52.84       62.40      7.02 o 
   7  -8  13       47.28       52.26      6.96 o 
  -6  -7  13       17.32       18.35      5.85 o 
  -5  -7  13       51.85       55.95      8.35 o 
  -4  -7  13       72.88       62.28      8.27 o 
  -3  -7  13       49.01       54.16      5.76 o 
  -2  -7  13        1.77        7.13      2.44 o 
  -1  -7  13       51.48       43.73      4.24 o 
   0  -7  13       54.84       53.86      4.68 o 
   1  -7  13        0.43        0.87      2.22 o 
   2  -7  13       54.35       51.10      4.83 o 
   3  -7  13        0.39        2.36      2.11 o 
   4  -7  13       13.22       10.01      3.40 o 
   5  -7  13        0.00        0.81      1.82 o 
   6  -7  13        0.20        0.59      2.38 o 
   7  -7  13       21.19       23.03      3.76 o 
  -6  -6  13       48.52       57.76      8.77 o 
  -5  -6  13        1.04       -0.19      4.56 o 
  -4  -6  13       17.01       15.32      4.35 o 
  -3  -6  13       28.24       30.03      5.75 o 
  -2  -6  13       43.60       41.08      4.09 o 
  -1  -6  13      168.68      167.94      7.82 o 
   0  -6  13        7.84        5.31      1.92 o 
   1  -6  13        3.28        2.03      1.79 o 
   2  -6  13       18.59       18.24      2.63 o 
   3  -6  13        0.21       -0.91      1.71 o 
   4  -6  13        9.66       11.03      2.27 o 
   5  -6  13       67.07       72.62      5.12 o 
   6  -6  13        4.21        4.18      2.29 o 
   7  -6  13        1.26        0.88      2.55 o 
   8  -6  13       91.45      110.28      9.70 o 
  -7  -5  13        1.64        0.72      2.69 o 
  -6  -5  13       75.26       68.14      6.03 o 
  -5  -5  13        6.85        9.16      2.90 o 
  -4  -5  13      100.21       99.36      6.80 o 
  -3  -5  13       40.98       45.73      4.66 o 
  -2  -5  13        5.02        3.46      3.13 o 
  -1  -5  13      265.30      253.74      9.04 o 
   0  -5  13      190.59      194.46      8.02 o 
   1  -5  13        9.07       12.21      2.39 o 
   2  -5  13       40.52       39.87      2.77 o 
   3  -5  13        0.30       -1.70      2.38 o 
   4  -5  13       45.25       46.12      3.84 o 
   5  -5  13        9.94       11.80      2.35 o 
   6  -5  13       23.39       22.76      3.45 o 
   7  -5  13        6.53        6.19      3.25 o 
   8  -5  13       14.24       21.41      5.91 o 
  -7  -4  13       13.92       13.67      3.19 o 
  -6  -4  13        4.48        7.01      2.30 o 
  -5  -4  13       44.14       51.28      4.51 o 
  -4  -4  13       52.74       60.27      3.89 o 
  -3  -4  13       20.74       16.71      2.23 o 
  -2  -4  13        0.30       -0.36      1.35 o 
  -1  -4  13       56.69       51.33      3.50 o 
   0  -4  13        2.24        3.61      1.06 o 
   1  -4  13        8.79       10.03      1.40 o 
   2  -4  13       10.88       11.36      2.15 o 
   3  -4  13       88.26       86.61      4.87 o 
   4  -4  13      520.07      488.23     11.64 o 
   5  -4  13       31.63       40.48      5.08 o 
   6  -4  13      167.52      160.65     11.80 o 
   7  -4  13       42.27       46.48      6.92 o 
   8  -4  13        1.40        2.29      3.63 o 
  -7  -3  13        1.36       -0.61      2.35 o 
  -6  -3  13       89.28       93.84      5.13 o 
  -5  -3  13      123.53      100.96      5.08 o 
  -4  -3  13        8.70        3.76      1.54 o 
  -3  -3  13       14.25        9.48      3.43 o 
  -2  -3  13        0.27        0.13      1.10 o 
  -1  -3  13       35.58       38.06      2.28 o 
   0  -3  13       16.06       24.53      2.02 o 
   1  -3  13       11.84       17.68      1.79 o 
   2  -3  13        0.05        1.06      2.22 o 
   3  -3  13        3.48        3.71      1.76 o 
   4  -3  13      264.14      262.31      7.47 o 
   5  -3  13        1.17        2.88      3.01 o 
   6  -3  13        0.30       -0.15      2.34 o 
   7  -3  13        2.21        4.49      2.89 o 
   8  -3  13        6.09        2.93      2.80 o 
   9  -3  13        0.52        3.59      3.52 o 
  -7  -2  13       34.38       30.37      3.32 o 
  -6  -2  13      363.06      365.42      8.92 o 
  -5  -2  13       43.55       40.57      3.13 o 
  -4  -2  13      205.48      186.35      6.53 o 
  -3  -2  13       21.13       18.78      3.58 o 
  -2  -2  13        3.95        3.52      1.05 o 
  -1  -2  13        0.32        0.54      0.93 o 
   0  -2  13        6.65        9.72      1.48 o 
   1  -2  13        0.07        0.90      0.94 o 
   2  -2  13       12.72        8.09      1.55 o 
   3  -2  13      202.25      208.46      7.33 o 
   4  -2  13       25.35       25.84      2.45 o 
   5  -2  13      186.32      179.34     10.20 o 
   6  -2  13       32.74       30.43      4.73 o 
   7  -2  13       51.22       55.17      6.51 o 
   8  -2  13        0.80       -0.18      2.93 o 
   9  -2  13        0.19        2.43      5.43 o 
  -7  -1  13        1.24       -1.02      2.52 o 
  -6  -1  13        3.74        3.75      2.09 o 
  -5  -1  13      571.93      559.02     10.84 o 
  -4  -1  13        0.54        0.82      1.92 o 
  -3  -1  13       52.25       62.40      3.33 o 
  -2  -1  13       92.14       90.61      4.13 o 
  -1  -1  13        9.25       12.42      1.41 o 
   0  -1  13       10.89       20.61      1.67 o 
   1  -1  13       11.26        7.67      1.33 o 
   2  -1  13       66.83       66.64      3.50 o 
   3  -1  13       76.69       69.86      3.38 o 
   4  -1  13      327.56      333.59     12.73 o 
   5  -1  13        1.92        2.78      2.61 o 
   6  -1  13       64.19       64.16      6.40 o 
   7  -1  13       39.87       37.51      5.45 o 
   8  -1  13        4.14        0.93      2.83 o 
   9  -1  13        0.03       -1.05      2.91 o 
  -7   0  13        5.71        6.57      2.22 o 
  -6   0  13        4.29        1.37      2.24 o 
  -5   0  13       13.89        9.33      2.15 o 
  -4   0  13        0.00        1.10      1.71 o 
  -3   0  13        3.58        6.25      1.79 o 
  -2   0  13      124.78      128.55      4.47 o 
  -1   0  13       11.09        9.85      1.03 o 
   0   0  13      142.93      123.75      3.62 o 
   1   0  13      104.57       92.56      2.85 o 
   2   0  13       26.59       38.16      2.25 o 
   3   0  13       63.38       58.35      2.95 o 
   4   0  13      164.06      173.19      7.67 o 
   5   0  13       82.12       83.36      5.66 o 
   6   0  13       36.08       28.23      3.66 o 
   7   0  13        4.14       -0.05      2.77 o 
   8   0  13        8.04        5.61      3.21 o 
   9   0  13        3.06        3.02      3.41 o 
  -7   1  13        0.01        0.83      2.59 o 
  -6   1  13        2.45       -4.06      2.70 o 
  -5   1  13        1.90       -2.52      2.22 o 
  -4   1  13        3.93        2.70      2.40 o 
  -3   1  13       30.75       35.92      2.97 o 
  -2   1  13      390.87      405.87      7.58 o 
  -1   1  13        9.45        4.77      1.29 o 
   0   1  13       54.63       53.91      3.17 o 
   1   1  13        8.54        7.03      0.97 o 
   2   1  13       30.10       37.13      2.15 o 
   3   1  13      195.46      188.05      8.09 o 
   4   1  13      321.76      356.69     10.82 o 
   5   1  13        6.04        2.65      2.11 o 
   6   1  13       95.45       92.59      6.18 o 
   7   1  13       11.44       10.07      3.89 o 
   8   1  13        7.55       11.79      3.84 o 
   9   1  13        1.99        5.78      3.62 o 
  -7   2  13        0.03       -0.86      2.85 o 
  -6   2  13        0.96       -3.41      2.64 o 
  -5   2  13        2.81       -2.23      2.55 o 
  -4   2  13       72.00       66.34      4.69 o 
  -3   2  13        5.59        6.33      1.87 o 
  -2   2  13      305.28      301.36      7.14 o 
  -1   2  13       46.96       39.57      2.17 o 
   0   2  13        1.26        1.57      0.88 o 
   1   2  13      260.86      256.16      4.74 o 
   2   2  13        0.55        0.28      1.56 o 
   3   2  13      147.05      149.96      8.92 o 
   4   2  13      309.85      313.65     13.28 o 
   5   2  13       42.75       42.25      5.58 o 
   6   2  13        7.00        5.04      3.16 o 
   7   2  13        1.61       -1.27      3.15 o 
   8   2  13       53.64       56.59      6.93 o 
   9   2  13        7.52       11.43      4.26 o 
  -7   3  13        0.00       -2.50      3.29 o 
  -6   3  13       52.35       43.44      6.04 o 
  -5   3  13        1.52       -0.45      3.05 o 
  -4   3  13       17.31       14.01      2.58 o 
  -3   3  13      138.54      144.00      5.21 o 
  -2   3  13       14.61       10.09      1.73 o 
  -1   3  13      125.77      131.82      3.82 o 
   0   3  13        0.29        1.03      0.92 o 
   1   3  13        4.22        2.67      0.82 o 
   2   3  13       21.33       19.66      3.05 o 
   3   3  13       29.55       31.69      4.52 o 
   4   3  13      404.48      435.93     15.50 o 
   5   3  13      436.06      480.72     16.94 o 
   6   3  13       81.94       76.10      7.53 o 
   7   3  13       50.84       53.55      6.69 o 
   8   3  13       32.65       37.66      6.00 o 
   9   3  13        2.63       -0.54      4.20 o 
  -7   4  13        0.12        5.12      5.30 o 
  -6   4  13       14.45        8.64     10.79 o 
  -5   4  13       21.50       24.25      4.45 o 
  -4   4  13       19.00       12.28      3.85 o 
  -3   4  13      567.61      572.28     13.44 o 
  -2   4  13       70.59       74.14      3.39 o 
  -1   4  13      278.61      276.12      6.21 o 
   0   4  13       71.69       76.43      2.72 o 
   1   4  13       12.50       11.13      1.33 o 
   2   4  13        5.71        3.28      1.77 o 
   3   4  13       22.91       27.95      8.65 o 
   4   4  13        4.35        0.23      7.11 o 
   5   4  13        9.95        9.17      8.04 o 
   6   4  13        0.01        0.08      2.94 o 
   7   4  13        1.68        7.73      3.23 o 
   8   4  13        2.49        0.43      3.03 o 
   9   4  13       58.75       67.62      7.62 o 
  -7   5  13        7.16        7.58      3.76 o 
  -6   5  13       73.98       74.58     24.45 o 
  -5   5  13        7.99       15.82      4.14 o 
  -4   5  13        0.18       -3.08      2.57 o 
  -3   5  13       10.99       14.44      2.05 o 
  -2   5  13       44.76       37.31      2.50 o 
  -1   5  13      250.95      236.58      5.91 o 
   0   5  13      241.85      255.41      6.02 o 
   1   5  13       12.90       14.36      1.53 o 
   2   5  13       83.80       78.78      4.85 o 
   3   5  13        6.10        3.40      1.99 o 
   4   5  13        4.73        7.61      2.81 o 
   5   5  13      111.98      107.26      8.40 o 
   6   5  13        3.77       -0.21      3.23 o 
   7   5  13       21.30       16.09      3.86 o 
   8   5  13        0.58       -0.16      2.55 o 
   9   5  13        2.28        1.52      3.81 o 
  -7   6  13       21.61       20.55      4.70 o 
  -6   6  13        4.52       -2.73      7.88 o 
  -5   6  13        0.00        4.59      8.11 o 
  -4   6  13       58.92       59.59      5.81 o 
  -3   6  13       39.19       40.38      3.62 o 
  -2   6  13      198.51      211.15      6.68 o 
  -1   6  13      305.79      313.67      6.84 o 
   0   6  13       15.02       15.35      1.82 o 
   1   6  13      298.43      316.62      6.63 o 
   2   6  13        0.81        0.14      1.80 o 
   3   6  13       68.12       73.07      4.81 o 
   4   6  13        1.46        1.03      2.62 o 
   5   6  13        0.85        0.34      3.00 o 
   6   6  13       22.19       19.51      4.41 o 
   7   6  13        7.75       10.97      5.73 o 
   8   6  13        8.99        8.29      3.70 o 
  -6   7  13        8.54       -1.19      9.21 o 
  -5   7  13       10.64        7.97      3.75 o 
  -4   7  13        0.15        4.89      2.95 o 
  -3   7  13      189.27      193.89     10.14 o 
  -2   7  13        0.17       -1.34      1.59 o 
  -1   7  13       11.23       10.18      1.59 o 
   0   7  13       58.32       67.81      3.38 o 
   1   7  13     1005.14     1014.66     12.21 o 
   2   7  13       18.86       21.62      3.07 o 
   3   7  13       27.76       22.62      3.31 o 
   4   7  13       31.73       32.60      4.86 o 
   5   7  13        0.30        2.04      3.40 o 
   6   7  13       44.63       48.51      6.27 o 
   7   7  13        0.01        2.00      3.48 o 
   8   7  13       10.47       14.52      4.45 o 
  -6   8  13        0.96       -4.30      6.41 o 
  -5   8  13        0.41       -1.12      3.23 o 
  -4   8  13       10.93        4.37      3.52 o 
  -3   8  13      133.26      136.40      8.80 o 
  -2   8  13        0.32        0.08      1.68 o 
  -1   8  13      159.02      170.48      6.19 o 
   0   8  13        4.75        0.70      1.94 o 
   1   8  13      516.52      565.49      9.45 o 
   2   8  13      223.48      236.41      7.51 o 
   3   8  13        4.86       12.43      2.65 o 
   4   8  13        0.49       -2.26      2.91 o 
   5   8  13       13.97        8.65      2.69 o 
   6   8  13        7.30       10.08      3.21 o 
   7   8  13        6.62        8.83      5.12 o 
   8   8  13       39.63       45.39      9.51 o 
  -5   9  13        0.05       -1.80      4.32 o 
  -4   9  13       24.34       27.28      4.77 o 
  -3   9  13       10.52        9.06      3.01 o 
  -2   9  13       31.87       31.67      3.70 o 
  -1   9  13       13.95       21.00      2.80 o 
   0   9  13       57.39       54.15      3.10 o 
   1   9  13        5.11        5.16      1.66 o 
   2   9  13      204.56      213.71      7.24 o 
   3   9  13      383.56      381.59     11.28 o 
   4   9  13       25.93       25.35      4.53 o 
   5   9  13        0.73       -0.70      4.79 o 
   6   9  13       11.26       10.27      3.84 o 
   7   9  13        2.16       -1.59      3.70 o 
  -5  10  13        0.09       -2.53      3.01 o 
  -4  10  13        0.01       -0.39      2.84 o 
  -3  10  13       36.27       33.96      5.10 o 
  -2  10  13       40.57       48.76      4.50 o 
  -1  10  13       26.55       29.06      3.03 o 
   0  10  13        0.17       -0.82      1.47 o 
   1  10  13       90.78       87.40      4.68 o 
   2  10  13      185.50      201.21      7.12 o 
   3  10  13       48.98       51.86      4.55 o 
   4  10  13        1.14        0.21      2.57 o 
   5  10  13        0.32       -1.91      2.48 o 
   6  10  13       23.01       25.55      5.15 o 
   7  10  13       31.22       34.22      6.02 o 
  -4  11  13       19.60       29.64      6.92 o 
  -3  11  13       19.72       20.18      4.24 o 
  -2  11  13       51.04       57.08      4.85 o 
  -1  11  13       27.94       26.28      2.95 o 
   0  11  13       17.30       14.31      2.69 o 
   1  11  13       34.51       32.56      3.00 o 
   2  11  13      133.93      134.74      5.97 o 
   3  11  13       14.70       18.43      2.97 o 
   4  11  13       62.75       64.91      7.06 o 
   5  11  13       47.38       51.43      6.71 o 
   6  11  13       24.83       25.26      6.93 o 
  -3  12  13        2.07       -1.46      2.74 o 
  -2  12  13       84.66       89.28      7.92 o 
  -1  12  13       35.86       38.84      3.61 o 
   0  12  13       18.79       16.52      2.65 o 
   1  12  13       20.71       19.20      3.09 o 
   2  12  13        1.26       -1.39      1.68 o 
   3  12  13       13.95        8.92      3.03 o 
   4  12  13       26.40       18.90      5.26 o 
   5  12  13        6.37        4.14      5.12 o 
  -2  13  13        0.42        0.50      5.97 o 
  -1  13  13       12.71       14.86      3.08 o 
   0  13  13       23.49       23.83      3.46 o 
   1  13  13        0.18       -0.93      1.84 o 
   2  13  13       19.46       16.27      3.70 o 
   3  13  13        1.31        1.16      2.34 o 
   4  13  13       84.22      102.90      9.04 o 
  -1 -11  14        7.17        6.39      2.60 o 
   0 -11  14       18.02       21.36      5.02 o 
   1 -11  14       32.69       40.99      5.37 o 
   2 -11  14       87.01       87.77      8.78 o 
   3 -11  14        4.04        8.98      5.07 o 
  -3 -10  14       10.46       15.18      5.07 o 
  -2 -10  14        0.67       -2.59      2.29 o 
  -1 -10  14       11.46       10.43      2.92 o 
   0 -10  14       20.77       24.87      4.54 o 
   1 -10  14       23.44       28.09      4.39 o 
   2 -10  14       49.07       53.79      5.74 o 
   3 -10  14       19.79       18.72      4.04 o 
   4 -10  14        6.74        9.38      5.47 o 
  -4  -9  14        0.43        4.97      4.17 o 
  -3  -9  14        1.97        1.85      3.43 o 
  -2  -9  14        6.31        4.55      2.28 o 
  -1  -9  14       26.23       28.66      3.87 o 
   0  -9  14      102.33      113.99     10.07 o 
   1  -9  14        0.49        6.16      2.80 o 
   2  -9  14       12.68       14.00      3.26 o 
   3  -9  14        2.89       -1.18      2.35 o 
   4  -9  14        0.06        2.55      2.31 o 
   5  -9  14        0.04        0.21      2.12 o 
  -5  -8  14        0.14       -2.42      4.03 o 
  -4  -8  14       16.26       12.28      4.93 o 
  -3  -8  14        0.00       -0.06      2.77 o 
  -2  -8  14       14.62       13.30      3.11 o 
  -1  -8  14       26.34       28.93      3.88 o 
   0  -8  14       15.27       14.41      5.68 o 
   1  -8  14        8.23       15.94      3.26 o 
   2  -8  14        3.19        6.02      2.66 o 
   3  -8  14        9.81       14.92      3.87 o 
   4  -8  14        5.37        5.33      2.08 o 
   5  -8  14        0.85       -0.30      1.80 o 
   6  -8  14       57.32       70.63      7.48 o 
  -5  -7  14        4.24        0.84      3.22 o 
  -4  -7  14       16.18       16.92      5.00 o 
  -3  -7  14       29.57       25.55      5.52 o 
  -2  -7  14      227.94      218.75     14.14 o 
  -1  -7  14        3.08        0.00      1.68 o 
   0  -7  14        2.45        2.31      1.71 o 
   1  -7  14       38.97       37.46      4.35 o 
   2  -7  14       48.22       56.36      4.56 o 
   3  -7  14       13.45       11.21      2.36 o 
   4  -7  14        1.72        2.06      1.83 o 
   5  -7  14        0.36        0.77      1.86 o 
   6  -7  14       20.96       25.01      3.95 o 
   7  -7  14       33.13       35.13      6.27 o 
  -6  -6  14       28.49       33.46      6.94 o 
  -5  -6  14        0.78        2.35      2.39 o 
  -4  -6  14        1.94        2.87      2.82 o 
  -3  -6  14        1.43        2.48      2.84 o 
  -2  -6  14       94.97       93.35      9.05 o 
  -1  -6  14       13.90       12.22      2.57 o 
   0  -6  14        2.05        1.57      1.71 o 
   1  -6  14       24.78       23.28      3.48 o 
   2  -6  14       86.01       84.53      5.23 o 
   3  -6  14        3.07        2.02      1.66 o 
   4  -6  14       37.63       39.30      3.90 o 
   5  -6  14        3.73        4.65      1.87 o 
   6  -6  14        1.91        1.42      2.41 o 
   7  -6  14       20.01       17.34      5.23 o 
  -6  -5  14       16.15       16.45      3.21 o 
  -5  -5  14        4.20        2.34      3.37 o 
  -4  -5  14       11.22        8.17      2.19 o 
  -3  -5  14        2.84        0.02      2.46 o 
  -2  -5  14      164.91      170.37      9.28 o 
  -1  -5  14        4.22        3.51      1.63 o 
   0  -5  14       28.39       26.50      2.95 o 
   1  -5  14       82.83       81.43      5.07 o 
   2  -5  14       17.82       16.88      2.51 o 
   3  -5  14       34.03       35.55      3.49 o 
   4  -5  14       61.68       63.97      4.68 o 
   5  -5  14        3.89        2.66      1.76 o 
   6  -5  14       23.29       22.43      3.69 o 
   7  -5  14        0.00        0.39      3.06 o 
   8  -5  14       13.27       15.04      5.14 o 
  -6  -4  14      105.92      103.97      6.54 o 
  -5  -4  14      257.83      259.81      9.76 o 
  -4  -4  14       15.25       16.12      4.12 o 
  -3  -4  14        0.31       -0.75      1.98 o 
  -2  -4  14       23.35       27.85      5.68 o 
  -1  -4  14       28.74       31.90      3.13 o 
   0  -4  14      102.56       93.10      3.82 o 
   1  -4  14       66.52       61.81      3.12 o 
   2  -4  14      103.83       96.13      3.92 o 
   3  -4  14      259.51      280.40      8.67 o 
   4  -4  14        1.20        3.62      1.88 o 
   5  -4  14        0.34       -1.13      2.15 o 
   6  -4  14        0.03       -0.37      2.63 o 
   7  -4  14        2.79        5.45      3.02 o 
   8  -4  14        2.52        3.89      2.92 o 
  -7  -3  14        4.46        3.11      2.40 o 
  -6  -3  14        0.90        2.78      2.15 o 
  -5  -3  14       48.15       44.01      4.22 o 
  -4  -3  14       16.48       13.77      2.37 o 
  -3  -3  14        1.10       -1.61      1.77 o 
  -2  -3  14      218.73      209.95      6.53 o 
  -1  -3  14       89.23       77.99      3.54 o 
   0  -3  14      165.78      162.53      4.96 o 
   1  -3  14       18.61       13.88      1.69 o 
   2  -3  14        0.16        2.04      1.38 o 
   3  -3  14       83.12       91.50      4.90 o 
   4  -3  14        0.17        3.46      1.53 o 
   5  -3  14        0.29       -0.93      2.14 o 
   6  -3  14       10.42       10.79      3.93 o 
   7  -3  14       38.67       35.81      5.66 o 
   8  -3  14        8.97        6.45      3.37 o 
  -7  -2  14        0.47       -0.80      2.25 o 
  -6  -2  14       44.87       48.09      3.53 o 
  -5  -2  14       22.27       17.49      2.53 o 
  -4  -2  14       11.55        9.78      3.44 o 
  -3  -2  14      224.05      205.12      6.78 o 
  -2  -2  14       70.41       68.31      3.81 o 
  -1  -2  14       17.86       18.87      3.16 o 
   0  -2  14       90.10       89.38      3.66 o 
   1  -2  14        3.14        0.85      1.51 o 
   2  -2  14       72.81       62.16      3.76 o 
   3  -2  14       94.08       87.59      4.56 o 
   4  -2  14       16.59       16.19      2.85 o 
   5  -2  14      351.54      359.27     17.92 o 
   6  -2  14       45.22       36.50      5.47 o 
   7  -2  14        4.35        5.99      3.21 o 
   8  -2  14        6.75        6.05      3.11 o 
  -7  -1  14       53.18       55.72      4.40 o 
  -6  -1  14      101.46       94.78      4.83 o 
  -5  -1  14       39.48       33.58      3.38 o 
  -4  -1  14        2.17       -1.62      2.14 o 
  -3  -1  14      299.51      297.76      8.08 o 
  -2  -1  14       83.80       88.00      4.26 o 
  -1  -1  14        9.39        6.12      1.47 o 
   0  -1  14        0.00        1.22      1.03 o 
   1  -1  14       27.44       26.88      2.07 o 
   2  -1  14       15.60       16.78      1.98 o 
   3  -1  14      118.14      100.86      4.47 o 
   4  -1  14        1.26        1.78      2.49 o 
   5  -1  14       48.02       42.97      5.37 o 
   6  -1  14      104.64       93.05      8.04 o 
   7  -1  14        5.51        1.09      3.63 o 
   8  -1  14        0.80        2.23      2.99 o 
   9  -1  14        0.14        0.53      4.18 o 
  -7   0  14       13.84       12.54      2.64 o 
  -6   0  14        1.43        1.71      1.63 o 
  -5   0  14      132.11      113.41      4.94 o 
  -4   0  14      101.55       99.67      4.43 o 
  -3   0  14      226.22      216.43      6.15 o 
  -2   0  14      239.69      228.77      5.95 o 
  -1   0  14       39.66       31.42      2.47 o 
   0   0  14       87.02       82.98      3.45 o 
   1   0  14        2.03        3.22      1.03 o 
   2   0  14       50.21       53.65      3.09 o 
   3   0  14      181.36      171.45      7.44 o 
   4   0  14       59.24       53.14      4.62 o 
   5   0  14       14.75       13.05      2.72 o 
   6   0  14        1.52        1.12      2.90 o 
   7   0  14       50.33       48.53      5.04 o 
   8   0  14        1.26        1.72      2.70 o 
   9   0  14       24.60       41.85      9.60 o 
  -7   1  14        2.51        2.88      2.27 o 
  -6   1  14        1.53       -2.45      2.30 o 
  -5   1  14       12.05        5.02      2.65 o 
  -4   1  14      137.97      147.00      5.90 o 
  -3   1  14      149.36      146.67      5.10 o 
  -2   1  14       15.28       11.52      1.65 o 
  -1   1  14        1.46        0.42      1.23 o 
   0   1  14        0.65        2.11      1.13 o 
   1   1  14       11.27       11.46      1.56 o 
   2   1  14        4.16        3.75      1.30 o 
   3   1  14        0.13        3.27      2.19 o 
   4   1  14       73.83       89.08      5.84 o 
   5   1  14       89.16       92.94      6.47 o 
   6   1  14        5.91        0.68      3.12 o 
   7   1  14        0.32        4.99      3.32 o 
   8   1  14       13.10       16.02      4.18 o 
   9   1  14        0.31        5.98      3.85 o 
  -7   2  14        0.26        2.07      2.61 o 
  -6   2  14       16.45       12.98      2.62 o 
  -5   2  14        0.29       -3.38      2.60 o 
  -4   2  14        2.10        2.15      2.86 o 
  -3   2  14      142.06      149.05      6.74 o 
  -2   2  14       72.20       63.13      3.50 o 
  -1   2  14        6.98        6.02      1.28 o 
   0   2  14        8.35        7.94      1.02 o 
   1   2  14       60.58       50.26      2.53 o 
   2   2  14       19.40       21.18      4.01 o 
   3   2  14        4.93        3.72      2.81 o 
   4   2  14      138.11      150.21      9.74 o 
   5   2  14       19.08       13.86      4.17 o 
   6   2  14        7.78        8.30      5.32 o 
   7   2  14        0.72       -1.92      2.96 o 
   8   2  14        4.77        6.41      6.71 o 
   9   2  14        0.28        2.61      3.14 o 
  -7   3  14        2.51       -1.18      2.78 o 
  -6   3  14        5.75       -0.17      2.37 o 
  -5   3  14       21.80       14.41      3.27 o 
  -4   3  14        3.06        1.53      2.26 o 
  -3   3  14       34.68       38.15      3.60 o 
  -2   3  14       51.61       46.29      3.17 o 
  -1   3  14       18.73       15.84      1.58 o 
   0   3  14       69.40       70.97      2.70 o 
   1   3  14        8.97        7.48      1.70 o 
   2   3  14      101.43      111.59      6.29 o 
   3   3  14       15.44       14.68      3.35 o 
   4   3  14       55.80       64.43      8.33 o 
   5   3  14       13.99       27.04      5.30 o 
   6   3  14       23.12       19.20      4.46 o 
   7   3  14        9.85        3.20      3.02 o 
   8   3  14        0.02        3.14      3.06 o 
   9   3  14        2.28        1.71      2.97 o 
  -7   4  14       14.34       28.47      6.64 o 
  -6   4  14        8.09        0.95      5.74 o 
  -5   4  14       12.52       15.07      5.97 o 
  -4   4  14        1.43        2.63      2.14 o 
  -3   4  14        3.08        3.10      1.99 o 
  -2   4  14       15.52       13.80      1.64 o 
  -1   4  14      264.80      267.32      5.54 o 
   0   4  14      110.67      101.31      3.22 o 
   1   4  14        1.05        0.72      1.00 o 
   2   4  14        1.35       -1.46      2.18 o 
   3   4  14        5.12        4.89      5.93 o 
   4   4  14        8.23        5.08     10.62 o 
   5   4  14        3.62        3.48      3.73 o 
   6   4  14      152.57      161.35     11.00 o 
   7   4  14        1.85        0.01      2.89 o 
   8   4  14       17.69       23.25      5.09 o 
  -6   5  14       13.79        6.97      9.98 o 
  -5   5  14       48.26       48.39      6.61 o 
  -4   5  14        2.60        4.05      2.46 o 
  -3   5  14       13.19        8.99      2.23 o 
  -2   5  14        0.83       -0.55      1.58 o 
  -1   5  14       53.58       57.92      3.11 o 
   0   5  14        9.41        8.08      1.38 o 
   1   5  14       47.62       51.22      3.55 o 
   2   5  14        1.75       -3.28      2.19 o 
   3   5  14        2.17        0.85      6.36 o 
   4   5  14       49.23       41.23      9.97 o 
   5   5  14        3.49        1.61      7.24 o 
   6   5  14        7.48       11.19      3.69 o 
   7   5  14       18.04       20.68      4.84 o 
   8   5  14       19.44       22.40      5.00 o 
  -6   6  14       26.20       24.12     10.32 o 
  -5   6  14        9.47       12.00      4.44 o 
  -4   6  14       12.79        7.93      2.38 o 
  -3   6  14       22.34       15.83      2.72 o 
  -2   6  14      125.39      124.00      5.35 o 
  -1   6  14      158.91      164.43      5.24 o 
   0   6  14       64.92       58.61      3.14 o 
   1   6  14        2.94        1.56      1.59 o 
   2   6  14       35.75       40.77      3.74 o 
   3   6  14       10.79        8.67      2.07 o 
   4   6  14       41.95       50.35      6.05 o 
   5   6  14       72.98       86.35      7.78 o 
   6   6  14        5.52        8.03      3.70 o 
   7   6  14       28.99       37.11      6.04 o 
   8   6  14        0.97        4.19      3.49 o 
  -6   7  14        2.26       -6.04     14.40 o 
  -5   7  14        1.67        4.43      5.95 o 
  -4   7  14        0.49        0.11      2.74 o 
  -3   7  14        0.64       -0.53      2.16 o 
  -2   7  14       28.43       30.98      2.93 o 
  -1   7  14        4.25        7.84      1.88 o 
   0   7  14      319.02      340.81      7.48 o 
   1   7  14       12.65       16.84      2.43 o 
   2   7  14        3.84        3.93      1.62 o 
   3   7  14        7.02        4.99      1.96 o 
   4   7  14       19.89       22.07      4.38 o 
   5   7  14       29.60       30.75      6.70 o 
   6   7  14       38.86       40.63      5.99 o 
   7   7  14        2.05        4.17      3.40 o 
   8   7  14       17.27       15.18     11.38 o 
  -5   8  14       15.87       13.84      4.05 o 
  -4   8  14        1.37       -3.68      3.26 o 
  -3   8  14       29.68       24.10      3.19 o 
  -2   8  14        0.20       -2.87      1.91 o 
  -1   8  14       18.95       21.41      2.62 o 
   0   8  14       32.08       32.97      2.98 o 
   1   8  14        5.25        4.41      1.64 o 
   2   8  14      104.07      119.61      5.64 o 
   3   8  14       40.29       44.42      4.39 o 
   4   8  14       26.41       24.65      4.53 o 
   5   8  14        2.32        4.13      8.12 o 
   6   8  14        5.17        8.43      6.51 o 
   7   8  14       58.76       75.52      8.24 o 
  -5   9  14       27.38       36.79      5.65 o 
  -4   9  14       69.79       80.79      7.69 o 
  -3   9  14       55.87       58.82      8.77 o 
  -2   9  14       23.21       18.05      2.50 o 
  -1   9  14      398.22      425.09     10.29 o 
   0   9  14       73.54       85.52      5.52 o 
   1   9  14       16.05       14.18      2.11 o 
   2   9  14       20.42       16.47      2.45 o 
   3   9  14        7.60       11.12      2.70 o 
   4   9  14        7.01        7.22      4.34 o 
   5   9  14        0.15       -4.50      3.00 o 
   6   9  14        3.95        1.78      3.17 o 
   7   9  14       36.20       41.50     10.88 o 
  -4  10  14        5.55        4.43      3.37 o 
  -3  10  14       63.10       69.33      7.07 o 
  -2  10  14        0.41       -0.97      2.28 o 
  -1  10  14      176.70      182.63      7.09 o 
   0  10  14       20.61       19.74      3.34 o 
   1  10  14        0.56       -0.08      1.63 o 
   2  10  14       39.85       33.31      3.10 o 
   3  10  14       15.55       15.55      2.82 o 
   4  10  14        0.29        1.13      3.34 o 
   5  10  14       13.18       15.88      3.89 o 
   6  10  14        4.53        5.67      3.75 o 
  -3  11  14        9.22       10.32      3.80 o 
  -2  11  14       11.50       14.50      5.90 o 
  -1  11  14        5.93        6.14      2.04 o 
   0  11  14       22.88       22.48      3.24 o 
   1  11  14       22.58       19.35      2.90 o 
   2  11  14       29.57       39.68      3.41 o 
   3  11  14       64.36       69.91      4.64 o 
   4  11  14       27.73       26.49      4.82 o 
   5  11  14       15.86       15.93      4.05 o 
  -2  12  14        0.25       -1.05      3.10 o 
  -1  12  14       81.54       98.73      6.42 o 
   0  12  14        4.71        6.16      2.42 o 
   1  12  14       79.17       78.27      5.67 o 
   2  12  14        0.19        1.57      1.81 o 
   3  12  14       61.32       72.81      5.82 o 
   4  12  14       12.83        6.85      3.13 o 
   0  13  14        9.64        9.09      2.78 o 
   1  13  14        9.18        9.17      2.46 o 
   2  13  14        3.19        3.41      2.82 o 
  -1 -10  15        0.25       -4.08      4.49 o 
   0 -10  15       31.87       35.96      4.86 o 
   1 -10  15        0.81        1.49      2.23 o 
   2 -10  15        9.11       10.38      2.98 o 
   3 -10  15       49.48       66.47      5.67 o 
  -3  -9  15        8.35       10.55      4.37 o 
  -2  -9  15       31.46       29.61      6.01 o 
  -1  -9  15        0.17        3.56      3.32 o 
   0  -9  15       14.50       16.07      3.58 o 
   1  -9  15       64.90       77.64      6.66 o 
   2  -9  15      151.41      165.85      9.41 o 
   3  -9  15        5.19        4.27      2.32 o 
   4  -9  15        0.10        2.44      2.69 o 
  -4  -8  15        1.00        5.35      4.11 o 
  -3  -8  15        4.82       -2.79      3.78 o 
  -2  -8  15        2.02        1.73      2.83 o 
  -1  -8  15       54.64       57.34      7.53 o 
   0  -8  15        4.36        5.88      2.42 o 
   1  -8  15        9.52       12.35      3.11 o 
   2  -8  15        0.33       -0.38      1.79 o 
   3  -8  15       23.90       24.59      3.46 o 
   4  -8  15       14.89       19.16      3.22 o 
   5  -8  15        0.19       -0.16      2.00 o 
  -4  -7  15       14.98       11.87      4.59 o 
  -3  -7  15        1.35       12.60      4.49 o 
  -2  -7  15        1.49        3.80      3.50 o 
  -1  -7  15        4.54        5.14      2.71 o 
   0  -7  15        4.29        0.58      1.84 o 
   1  -7  15       58.54       61.21      4.66 o 
   2  -7  15        0.09        1.93      1.92 o 
   3  -7  15       15.62       15.15      2.63 o 
   4  -7  15        7.19        4.02      2.08 o 
   5  -7  15        3.87       -1.44      2.09 o 
   6  -7  15        2.15        8.25      2.86 o 
  -5  -6  15       16.77       17.84      5.23 o 
  -4  -6  15        2.41        2.91      5.88 o 
  -3  -6  15        0.70        0.91      4.66 o 
  -2  -6  15       18.38       21.92      4.08 o 
  -1  -6  15        3.82        7.65      2.82 o 
   0  -6  15       22.56       22.34      2.99 o 
   1  -6  15        2.90        3.71      3.56 o 
   2  -6  15       21.33       18.80      2.89 o 
   3  -6  15        0.00        1.90      2.35 o 
   4  -6  15        2.35        4.01      2.09 o 
   5  -6  15        0.10        0.00      4.57 o 
   6  -6  15       11.63       12.51      3.33 o 
  -5  -5  15        5.81        6.02      2.38 o 
  -4  -5  15        2.71        1.97      1.99 o 
  -3  -5  15       29.55       25.32      4.02 o 
  -2  -5  15       37.90       31.47      4.39 o 
  -1  -5  15        2.12        1.53      4.73 o 
   0  -5  15        3.52       -1.11      1.74 o 
   1  -5  15        7.32        8.83      2.02 o 
   2  -5  15      123.03      128.01      6.28 o 
   3  -5  15       77.73       83.74      5.20 o 
   4  -5  15        4.98        4.08      1.95 o 
   5  -5  15       19.34       17.72      3.24 o 
   6  -5  15        0.67       -2.56      2.43 o 
   7  -5  15        0.02        3.42      3.06 o 
  -6  -4  15       30.24       27.17      3.87 o 
  -5  -4  15       12.78       24.73      4.62 o 
  -4  -4  15       39.03       40.68      4.16 o 
  -3  -4  15        1.21        2.93      1.91 o 
  -2  -4  15        9.61        6.95      4.44 o 
  -1  -4  15       18.67       15.05      3.14 o 
   0  -4  15       56.29       51.07      3.85 o 
   1  -4  15        9.42       17.70      2.46 o 
   2  -4  15        7.69        6.91      1.92 o 
   3  -4  15       13.05       14.90      2.40 o 
   4  -4  15       10.73        9.77      2.20 o 
   5  -4  15       74.41       87.43      6.36 o 
   6  -4  15        0.73        1.11      3.12 o 
   7  -4  15        9.10        3.59      6.28 o 
  -6  -3  15       92.87       89.31      6.18 o 
  -5  -3  15       13.10       14.92      2.84 o 
  -4  -3  15       79.12       74.37      5.39 o 
  -3  -3  15      101.77      106.42      6.15 o 
  -2  -3  15       19.52       27.32      3.48 o 
  -1  -3  15       24.87       13.71      2.18 o 
   0  -3  15       48.01       51.02      2.93 o 
   1  -3  15      243.64      216.16      5.90 o 
   2  -3  15       28.37       23.48      2.06 o 
   3  -3  15       43.61       42.24      3.56 o 
   4  -3  15       25.60       37.73      4.33 o 
   5  -3  15      204.75      199.57      9.37 o 
   6  -3  15      125.89      131.93      9.78 o 
   7  -3  15       18.32       17.23      4.58 o 
   8  -3  15       11.67       14.17      4.18 o 
  -6  -2  15       27.35       22.70      3.38 o 
  -5  -2  15       66.29       59.71      4.30 o 
  -4  -2  15       82.23       76.63      4.56 o 
  -3  -2  15        0.01        2.67      1.94 o 
  -2  -2  15      108.74      118.92      5.14 o 
  -1  -2  15       54.09       57.13      3.82 o 
   0  -2  15        2.47        2.67      1.38 o 
   1  -2  15       88.71       74.28      3.47 o 
   2  -2  15        0.27        0.44      1.07 o 
   3  -2  15       83.19       69.56      5.12 o 
   4  -2  15        0.03        0.58      2.22 o 
   5  -2  15        0.28        3.07      2.94 o 
   6  -2  15        0.36       -0.26      2.73 o 
   7  -2  15       39.09       41.84      6.12 o 
   8  -2  15        0.01        0.24      2.65 o 
  -6  -1  15       21.58       16.86      2.39 o 
  -5  -1  15        1.08        2.08      1.96 o 
  -4  -1  15       25.72       15.28      2.35 o 
  -3  -1  15       78.08       85.46      4.59 o 
  -2  -1  15       59.43       61.59      3.74 o 
  -1  -1  15      109.92      108.60      4.65 o 
   0  -1  15       49.80       40.24      2.82 o 
   1  -1  15       38.72       29.87      2.18 o 
   2  -1  15        0.93        1.31      0.92 o 
   3  -1  15       18.64        9.88      3.03 o 
   4  -1  15       50.02       47.57      5.32 o 
   5  -1  15        6.54        3.58      2.57 o 
   6  -1  15       95.29       96.18      8.40 o 
   7  -1  15        2.42       -0.72      3.75 o 
   8  -1  15        7.05       13.70      4.21 o 
  -6   0  15        2.31       -1.16      1.93 o 
  -5   0  15        0.66       -2.53      1.91 o 
  -4   0  15       15.88        7.89      2.58 o 
  -3   0  15        4.96        7.94      1.68 o 
  -2   0  15       16.70       17.51      2.22 o 
  -1   0  15       54.77       54.56      3.35 o 
   0   0  15       17.89       15.00      2.46 o 
   1   0  15       47.46       42.67      2.39 o 
   2   0  15       58.84       60.82      5.09 o 
   3   0  15       42.14       36.48      4.39 o 
   4   0  15       41.89       38.87      4.08 o 
   5   0  15       42.64       37.02      4.34 o 
   6   0  15       45.52       43.79      4.73 o 
   7   0  15       11.21        2.96      3.33 o 
   8   0  15        0.14        1.46      4.65 o 
  -6   1  15        1.69       -1.18      1.92 o 
  -5   1  15        0.49       -3.06      2.04 o 
  -4   1  15        6.65        3.89      2.52 o 
  -3   1  15       18.74       21.23      2.50 o 
  -2   1  15       70.87       75.74      3.98 o 
  -1   1  15      110.14      100.22      4.87 o 
   0   1  15        2.31        5.08      1.29 o 
   1   1  15      117.02      105.19      4.03 o 
   2   1  15      191.87      190.63     10.22 o 
   3   1  15        3.66        2.59      2.58 o 
   4   1  15       97.99      103.18      8.49 o 
   5   1  15       67.10       49.73      6.31 o 
   6   1  15       18.56       16.71      7.28 o 
   7   1  15        2.98        7.63      3.86 o 
   8   1  15        4.42        7.36      3.26 o 
  -6   2  15        0.24       -3.80      2.79 o 
  -5   2  15       34.18       31.33      6.32 o 
  -4   2  15       31.06       41.03      4.17 o 
  -3   2  15       63.21       60.50      3.79 o 
  -2   2  15        0.00       -0.14      1.37 o 
  -1   2  15       12.49       11.84      1.52 o 
   0   2  15       37.14       35.08      2.33 o 
   1   2  15       15.95       14.50      2.20 o 
   2   2  15       88.26       79.88      6.92 o 
   3   2  15      108.11      115.83      8.45 o 
   4   2  15      686.30      724.47     21.11 o 
   5   2  15       25.77       19.43      4.41 o 
   6   2  15        6.05        7.63      3.10 o 
   7   2  15        0.03        1.23      3.75 o 
   8   2  15        1.10        2.09      4.01 o 
  -6   3  15        2.46        1.71      3.19 o 
  -5   3  15       80.51       70.05      6.72 o 
  -4   3  15        0.51        1.40      2.52 o 
  -3   3  15        6.40        3.24      1.62 o 
  -2   3  15       21.27       16.33      1.82 o 
  -1   3  15       45.32       46.41      2.48 o 
   0   3  15      116.56      117.61      4.25 o 
   1   3  15        1.45       -1.10      1.51 o 
   2   3  15        8.18        5.56      2.91 o 
   3   3  15       14.14       15.75      3.76 o 
   4   3  15      123.51      125.38      9.11 o 
   5   3  15      132.98      146.25     10.22 o 
   6   3  15        9.86        9.22      3.27 o 
   7   3  15        1.32        2.70      3.01 o 
   8   3  15        3.38        2.16      2.54 o 
  -6   4  15       22.49       30.49      5.01 o 
  -5   4  15       44.70       50.59      4.89 o 
  -4   4  15       95.89      114.83      6.71 o 
  -3   4  15        0.84        1.32      1.72 o 
  -2   4  15       52.08       53.59      4.30 o 
  -1   4  15        1.90        1.01      0.98 o 
   0   4  15       75.50       70.58      3.36 o 
   1   4  15       43.71       45.16      3.39 o 
   2   4  15        0.00       -2.59      1.73 o 
   3   4  15       85.25       88.60     12.30 o 
   4   4  15       15.46       12.89      3.34 o 
   5   4  15       60.00       66.06      7.21 o 
   6   4  15        0.54        1.35      3.44 o 
   7   4  15       10.05       10.11      3.77 o 
   8   4  15        0.16       -1.23      2.85 o 
  -6   5  15        9.13        8.28      3.52 o 
  -5   5  15       30.34       31.39      5.00 o 
  -4   5  15        1.05        0.51      2.28 o 
  -3   5  15       44.92       43.13      4.26 o 
  -2   5  15        4.29        4.26      1.65 o 
  -1   5  15        0.08       -1.61      1.54 o 
   0   5  15       13.36       11.29      1.94 o 
   1   5  15       10.87        2.57      1.82 o 
   2   5  15        3.81        1.31      1.59 o 
   3   5  15       46.50       46.24      6.81 o 
   4   5  15        0.22       -2.66      8.82 o 
   5   5  15        9.16        7.17      7.80 o 
   6   5  15       35.70       31.72      5.60 o 
   7   5  15        0.00       -1.61      3.34 o 
   8   5  15        4.82        4.58      3.32 o 
  -5   6  15        0.13       -1.62      2.40 o 
  -4   6  15        0.31       -0.48      2.21 o 
  -3   6  15        0.07       -1.91      2.18 o 
  -2   6  15        6.71        3.16      1.50 o 
  -1   6  15        0.22        0.26      1.66 o 
   0   6  15       40.52       43.44      3.38 o 
   1   6  15        9.02        7.31      1.76 o 
   2   6  15        0.14       -0.22      2.06 o 
   3   6  15        9.59        6.96      3.31 o 
   4   6  15       43.94       50.63      6.02 o 
   5   6  15      226.61      255.49     13.50 o 
   6   6  15        7.41        8.80      3.91 o 
   7   6  15        0.17       -0.10      3.39 o 
  -5   7  15        3.21        7.93      3.47 o 
  -4   7  15        1.74        2.81      2.43 o 
  -3   7  15        1.21        1.94      1.97 o 
  -2   7  15       95.53       94.07      4.96 o 
  -1   7  15       10.66       11.05      2.73 o 
   0   7  15       74.19       74.00      4.39 o 
   1   7  15        2.49        2.78      1.72 o 
   2   7  15       57.97       63.19      4.21 o 
   3   7  15       63.13       66.97      5.30 o 
   4   7  15        3.25        7.58      8.85 o 
   5   7  15        0.78        7.65      3.84 o 
   6   7  15        1.94        2.91      6.05 o 
   7   7  15        9.65        6.90      6.19 o 
  -5   8  15        0.14       -2.10      4.21 o 
  -4   8  15       15.44       15.09      2.91 o 
  -3   8  15        1.98        1.59      1.94 o 
  -2   8  15       18.50       20.00      3.00 o 
  -1   8  15      135.52      137.15      7.73 o 
   0   8  15        0.76       -3.89      3.13 o 
   1   8  15        0.97        2.23      1.85 o 
   2   8  15      205.09      217.95      7.62 o 
   3   8  15        2.75        3.71      2.32 o 
   4   8  15        6.29        6.98      3.25 o 
   5   8  15        2.57        6.53      8.19 o 
   6   8  15       68.91       76.73      8.26 o 
   7   8  15       30.58       45.59     12.38 o 
  -4   9  15        1.33        0.20      2.83 o 
  -3   9  15        3.51        4.23      2.01 o 
  -2   9  15        1.64       -3.46      2.31 o 
  -1   9  15       88.50       98.05      6.23 o 
   0   9  15       16.85       15.46      3.05 o 
   1   9  15        0.37        1.39      2.70 o 
   2   9  15        2.02        3.31      2.99 o 
   3   9  15        6.75       10.13      3.58 o 
   4   9  15        3.84       -1.52      2.70 o 
   5   9  15        4.04        2.14      8.32 o 
   6   9  15        0.62        4.43      6.48 o 
  -3  10  15        0.13       -0.91      2.19 o 
  -2  10  15       47.33       48.05      5.73 o 
  -1  10  15       48.67       57.09      4.98 o 
   0  10  15        5.04        1.48      3.33 o 
   1  10  15       16.61       15.29      2.86 o 
   2  10  15       87.34       90.83      5.14 o 
   3  10  15        0.77       -1.46      2.25 o 
   4  10  15       13.48       13.46      4.86 o 
   5  10  15        0.90        3.14      2.93 o 
  -2  11  15       45.23       49.77      5.84 o 
  -1  11  15        0.62        1.90      2.23 o 
   0  11  15       20.78       23.83      3.35 o 
   1  11  15       15.58       10.78      3.97 o 
   2  11  15       10.78        9.48      2.45 o 
   3  11  15        2.26        0.59      1.76 o 
   4  11  15        3.14       -1.51      3.11 o 
   0  12  15        8.53        6.27      2.35 o 
   1  12  15       11.99       13.15      2.83 o 
   2  12  15        9.12        7.50      2.40 o 
   3  12  15       34.28       38.31      4.54 o 
  -1  -9  16        7.58        9.57      3.95 o 
   0  -9  16       56.37       57.65      7.93 o 
   1  -9  16       12.89       12.09      3.36 o 
   2  -9  16        1.36        7.50      2.23 o 
   3  -9  16        1.78        4.28      2.29 o 
  -2  -8  16        0.64        4.01      3.47 o 
  -1  -8  16        1.88        1.97      2.84 o 
   0  -8  16        6.24        9.51      4.02 o 
   1  -8  16       26.50       31.52      3.98 o 
   2  -8  16        0.28        1.52      2.06 o 
   3  -8  16        0.45        2.20      1.82 o 
   4  -8  16        0.11       -0.64      1.92 o 
  -3  -7  16       22.91       23.85      4.70 o 
  -2  -7  16       11.93       22.28      4.76 o 
  -1  -7  16        1.67        4.41      3.34 o 
   0  -7  16        0.26        3.86      4.09 o 
   1  -7  16       23.47       24.34      3.36 o 
   2  -7  16        6.20        4.29      2.02 o 
   3  -7  16        3.29        2.18      1.78 o 
   4  -7  16        0.54       -1.90      3.89 o 
   5  -7  16        3.97        2.74      3.19 o 
  -4  -6  16        4.78        7.36      3.18 o 
  -3  -6  16        1.78        4.03      2.81 o 
  -2  -6  16        3.60        3.70      2.55 o 
  -1  -6  16        0.49        2.86      2.13 o 
   0  -6  16        1.87        2.38      4.43 o 
   1  -6  16        2.69        4.05      1.74 o 
   2  -6  16       67.07       65.72      4.87 o 
   3  -6  16        0.24        1.16      2.00 o 
   4  -6  16        0.22       -1.56      2.71 o 
   5  -6  16        3.43        2.33      2.41 o 
   6  -6  16       29.07       34.12      4.57 o 
  -4  -5  16        7.51        8.50      3.42 o 
  -3  -5  16        3.07        4.53      2.71 o 
  -2  -5  16        6.82       11.59      6.32 o 
  -1  -5  16        1.91        3.01      3.15 o 
   0  -5  16        4.04        1.08      2.23 o 
   1  -5  16        1.70        1.66      1.58 o 
   2  -5  16        5.34        5.13      1.92 o 
   3  -5  16      121.55      139.03      6.83 o 
   4  -5  16       17.04       23.78      4.76 o 
   5  -5  16       14.68       15.22      4.20 o 
   6  -5  16        0.08       -2.79      2.60 o 
  -5  -4  16        3.08        7.89      2.68 o 
  -4  -4  16       28.01       31.02      3.82 o 
  -3  -4  16        3.79        5.90      2.22 o 
  -2  -4  16        0.92        2.25      6.34 o 
  -1  -4  16       21.39       15.59      3.34 o 
   0  -4  16        0.00        0.06      3.27 o 
   1  -4  16        6.08        7.63      2.46 o 
   2  -4  16       40.59       41.75      4.94 o 
   3  -4  16      131.88      124.88     12.26 o 
   4  -4  16        0.37        1.30      3.69 o 
   5  -4  16        0.04       -2.37      2.66 o 
   6  -4  16        4.11       -2.67      3.21 o 
   7  -4  16        3.87        3.36      4.38 o 
  -5  -3  16       15.30       16.27      2.98 o 
  -4  -3  16        2.18        1.98      2.37 o 
  -3  -3  16       35.57       40.14      4.20 o 
  -2  -3  16       19.31       17.35      3.05 o 
  -1  -3  16       85.50       91.32      6.79 o 
   0  -3  16        1.77        2.60      1.97 o 
   1  -3  16       92.28       87.72     12.68 o 
   2  -3  16        7.37        6.73      1.75 o 
   3  -3  16       26.19       27.18      4.40 o 
   4  -3  16       34.87       41.46      5.26 o 
   5  -3  16        1.84       -0.55      2.49 o 
   6  -3  16       20.63       26.78      7.29 o 
   7  -3  16       27.67       32.75      5.98 o 
  -5  -2  16       36.35       39.34      4.24 o 
  -4  -2  16        3.90        5.22      2.53 o 
  -3  -2  16      152.53      167.37      7.83 o 
  -2  -2  16      271.61      263.50      7.77 o 
  -1  -2  16       55.12       57.57      3.65 o 
   0  -2  16      147.96      136.81      5.73 o 
   1  -2  16        0.01        0.68      1.31 o 
   2  -2  16       29.11       27.41      2.99 o 
   3  -2  16        0.21       -1.90      2.14 o 
   4  -2  16       35.50       40.58      5.36 o 
   5  -2  16       14.45       16.11      4.15 o 
   6  -2  16       98.30       98.51     11.22 o 
   7  -2  16       43.52       42.90      6.51 o 
  -5  -1  16       29.94       22.65      2.72 o 
  -4  -1  16       30.76       23.19      3.12 o 
  -3  -1  16      128.71      132.88      5.86 o 
  -2  -1  16       43.74       46.80      3.58 o 
  -1  -1  16        1.25        0.66      1.43 o 
   0  -1  16       44.70       41.61      3.22 o 
   1  -1  16        0.39       -0.36      1.28 o 
   2  -1  16       17.26       14.82      2.22 o 
   3  -1  16       58.22       50.84      5.35 o 
   4  -1  16       72.07       81.31      7.06 o 
   5  -1  16       56.21       46.42      6.78 o 
   6  -1  16        0.80        0.42      3.36 o 
   7  -1  16       32.52       41.19      6.38 o 
  -5   0  16        0.26       -1.84      1.97 o 
  -4   0  16        0.00       -1.14      2.81 o 
  -3   0  16        0.56       -1.19      1.61 o 
  -2   0  16       47.19       49.42      3.50 o 
  -1   0  16       87.63       78.68      4.15 o 
   0   0  16       52.26       53.26      3.24 o 
   1   0  16       16.37       16.11      2.90 o 
   2   0  16       26.06       20.50      2.49 o 
   3   0  16        0.04       -1.59      6.57 o 
   4   0  16        5.18        4.76      3.51 o 
   5   0  16       91.57       77.46      7.22 o 
   6   0  16        2.67        3.40      2.91 o 
   7   0  16       40.43       38.28      5.74 o 
  -6   1  16        0.21       -1.19      2.00 o 
  -5   1  16       41.53       42.92      4.85 o 
  -4   1  16        0.10       -0.26      2.59 o 
  -3   1  16        7.31        5.24      2.52 o 
  -2   1  16       42.95       43.59      3.66 o 
  -1   1  16        0.24        1.78      2.38 o 
   0   1  16        2.35        2.33      1.73 o 
   1   1  16        5.13        1.28      1.76 o 
   2   1  16       72.81       70.10      5.84 o 
   3   1  16       42.26       40.38      7.82 o 
   4   1  16        0.79       -0.07      3.11 o 
   5   1  16       10.40        9.54      4.82 o 
   6   1  16       21.68       11.91      3.96 o 
   7   1  16        7.34        8.13      4.00 o 
  -5   2  16        1.13       -0.96      1.82 o 
  -4   2  16        9.63        7.69      2.14 o 
  -3   2  16        0.05       -0.91      1.50 o 
  -2   2  16        8.94        5.89      2.00 o 
  -1   2  16       29.64       26.38      2.12 o 
   0   2  16        8.93       13.85      2.80 o 
   1   2  16       21.46       32.14      3.14 o 
   2   2  16      142.18      157.55      7.35 o 
   3   2  16        0.00        6.07      3.41 o 
   4   2  16      109.36      107.50      8.85 o 
   5   2  16       13.20       15.93      4.40 o 
   6   2  16        4.40        4.71      2.92 o 
   7   2  16        1.94       -0.27      2.87 o 
  -5   3  16        1.59        0.06      2.62 o 
  -4   3  16        1.15        0.40      2.60 o 
  -3   3  16        8.10        8.06      1.69 o 
  -2   3  16       23.04       21.24      2.26 o 
  -1   3  16       10.77        8.83      1.68 o 
   0   3  16        3.05        2.28      1.72 o 
   1   3  16        7.90        6.38      1.74 o 
   2   3  16        6.30       13.24      2.40 o 
   3   3  16      124.90      122.04      9.06 o 
   4   3  16       10.23        8.74      3.57 o 
   5   3  16       12.35       11.97      4.16 o 
   6   3  16        0.13       -1.97      2.87 o 
   7   3  16       10.34        9.01      3.91 o 
  -5   4  16        0.26        3.56      2.32 o 
  -4   4  16       28.62       38.06      4.24 o 
  -3   4  16        1.77        0.72      2.01 o 
  -2   4  16        0.02       -1.30      1.77 o 
  -1   4  16        0.37        2.38      1.64 o 
   0   4  16       25.06       30.56      2.97 o 
   1   4  16        0.34       -0.35      1.59 o 
   2   4  16       81.74       88.23      5.02 o 
   3   4  16      101.30      108.58      8.51 o 
   4   4  16        2.05        0.37      2.80 o 
   5   4  16       73.40       64.70      7.38 o 
   6   4  16        2.22        0.74      2.69 o 
   7   4  16        7.37        6.10      4.06 o 
  -5   5  16       41.06       49.12      5.05 o 
  -4   5  16       68.72       70.07      5.62 o 
  -3   5  16        9.89       11.93      3.09 o 
  -2   5  16       27.72       28.99      2.86 o 
  -1   5  16       50.34       44.98      4.17 o 
   0   5  16        2.47        3.38      1.69 o 
   1   5  16        0.09       -1.91      1.67 o 
   2   5  16       10.42        9.29      2.18 o 
   3   5  16       27.42       25.76      4.64 o 
   4   5  16        1.96       -2.41      3.38 o 
   5   5  16       73.10       69.49      7.55 o 
   6   5  16       52.49       57.81      7.35 o 
   7   5  16        9.71        7.11      3.73 o 
  -5   6  16       16.55       23.27      4.58 o 
  -4   6  16        2.57        2.46      2.81 o 
  -3   6  16        2.22        2.68      2.01 o 
  -2   6  16       12.33       10.44      2.05 o 
  -1   6  16       66.72       68.93      5.04 o 
   0   6  16       15.78       22.27      2.64 o 
   1   6  16       19.14       23.96      2.87 o 
   2   6  16       48.10       53.63      3.98 o 
   3   6  16       39.83       41.01      5.36 o 
   4   6  16        3.48       -2.49      3.21 o 
   5   6  16       30.94       30.43      7.29 o 
   6   6  16        0.06        0.69      3.88 o 
   7   6  16        5.44        1.23      3.51 o 
  -4   7  16        3.53       -1.49      4.05 o 
  -3   7  16       11.17       13.50      2.83 o 
  -2   7  16        1.34        0.00      2.42 o 
  -1   7  16        3.42        1.99      2.13 o 
   0   7  16        1.71       -0.11      2.21 o 
   1   7  16       93.70      100.47      5.36 o 
   2   7  16        6.28        2.29      1.77 o 
   3   7  16        7.10        6.05      2.46 o 
   4   7  16       31.35       27.07      4.72 o 
   5   7  16       33.36       28.39      5.25 o 
   6   7  16        0.41       10.13      3.80 o 
  -4   8  16        7.83        2.38      2.79 o 
  -3   8  16        1.46        5.28      2.46 o 
  -2   8  16       14.58       10.83      3.08 o 
  -1   8  16       53.11       51.61      4.57 o 
   0   8  16       18.76       17.56      2.89 o 
   1   8  16      108.15      122.87      5.93 o 
   2   8  16        1.93        4.45      2.01 o 
   3   8  16       19.95       22.27      2.84 o 
   4   8  16       61.95       63.06      7.28 o 
   5   8  16       18.13       30.41      8.29 o 
   6   8  16        7.08       13.20      4.48 o 
  -3   9  16       26.45       20.67      5.57 o 
  -2   9  16        5.03        4.15      2.56 o 
  -1   9  16        2.67       -2.11      2.27 o 
   0   9  16       53.79       47.08      4.57 o 
   1   9  16        0.18        1.10      2.14 o 
   2   9  16       50.36       48.40      4.07 o 
   3   9  16        6.92       16.60      2.69 o 
   4   9  16        6.27       -1.20      4.21 o 
   5   9  16        0.01       -5.14      5.78 o 
  -2  10  16       77.37       78.22      7.81 o 
  -1  10  16       22.12       25.20      4.23 o 
   0  10  16       12.54       12.68      2.69 o 
   1  10  16        1.23        1.38      1.93 o 
   2  10  16        2.52        4.62      2.65 o 
   3  10  16        0.14       -0.03      2.43 o 
   4  10  16        2.01       -1.92      3.14 o 
   0  11  16        2.43        0.20      1.96 o 
   1  11  16        2.06        0.69      2.01 o 
   2  11  16        3.92        2.55      2.10 o 
   3  11  16        4.68        1.75      2.39 o 
   0  -8  17       35.45       38.60     11.44 o 
   1  -8  17        6.50        7.71      3.03 o 
   2  -8  17        0.45        0.30      2.95 o 
  -2  -7  17       19.28       19.14      4.11 o 
  -1  -7  17        0.53        0.53      2.42 o 
   0  -7  17        0.73       -1.51      2.06 o 
   1  -7  17        0.34        3.22      4.78 o 
   2  -7  17        0.00       -0.71      1.97 o 
   3  -7  17        1.21        0.61      4.78 o 
   4  -7  17        7.81       -0.01      3.18 o 
  -3  -6  17        3.30        0.72      3.94 o 
  -2  -6  17        0.16        2.34      4.07 o 
  -1  -6  17       15.64       19.40      3.80 o 
   0  -6  17       24.10       26.29      4.21 o 
   1  -6  17        7.61       13.63      3.34 o 
   2  -6  17        0.42        1.56      2.37 o 
   3  -6  17        6.44        5.97      4.74 o 
   4  -6  17       21.24       18.16      4.40 o 
   5  -6  17        2.69        1.18      2.77 o 
  -3  -5  17        8.35        3.03      2.62 o 
  -2  -5  17       25.58       28.45      4.47 o 
  -1  -5  17        4.93        6.71      2.72 o 
   0  -5  17        0.07        1.45      5.33 o 
   1  -5  17        3.00        2.99      2.10 o 
   2  -5  17        2.72        1.07      4.43 o 
   3  -5  17      154.45      171.76     10.87 o 
   4  -5  17        8.69        5.30      5.68 o 
   5  -5  17        4.48        3.64      3.73 o 
  -4  -4  17       22.94       27.20      3.90 o 
  -3  -4  17       66.46       81.62      7.45 o 
  -2  -4  17        1.99       -1.75      3.47 o 
  -1  -4  17        5.01        6.25      2.50 o 
   0  -4  17        0.57       -1.13      2.11 o 
   1  -4  17       35.73       32.71      4.05 o 
   2  -4  17       33.06       41.00      8.88 o 
   3  -4  17       76.09       83.95      7.51 o 
   4  -4  17        6.31        3.73      3.72 o 
   5  -4  17       16.98       18.70      3.44 o
[truncated: 17,802 more chars]
